# Supplementary material for: A new species of Liphistius from Myanmar and description of the actual male of L.birmanicus Thorell, 1897 (Araneae, Mesothelae, Liphistiidae)
Source: Zookeys. 2021 Apr 14;1031:41–58. doi: 10.3897/zookeys.1031.59102 (PMC8060243; doi:10.3897/zookeys.1031.59102)
Supplement: XML Treatment for Liphistius [file zookeys.1031.59102-treatment1.xml]

<!DOCTYPE tp:taxon-treatment
  PUBLIC "-//TaxonX//DTD Taxonomic Treatment Publishing DTD v0 20100105//EN" "tax-treatment-NSO.dtd">
<tp:taxon-treatment xmlns:tp="http://www.plazi.org/taxpub"><tp:treatment-meta><kwd-group><label>Taxon classification</label><kwd><named-content xmlns:xlink="http://www.w3.org/1999/xlink" content-type="kingdom">Animalia</named-content></kwd><kwd><named-content xmlns:xlink="http://www.w3.org/1999/xlink" content-type="order">Araneae</named-content></kwd><kwd><named-content xmlns:xlink="http://www.w3.org/1999/xlink" content-type="family">Liphistiidae</named-content></kwd></kwd-group><mixed-citation publication-type="journal"><person-group><name><surname>Xu</surname><given-names>Xin</given-names></name><name><surname>Yu</surname><given-names>Li</given-names></name><name><surname>Aung</surname><given-names>Khin Pyae Pyae</given-names></name><name><surname>Yu</surname><given-names>Long</given-names></name><name><surname>Liu</surname><given-names>Fengxiang</given-names></name><name><surname>Lwin</surname><given-names>Wai Wai</given-names></name><name><surname>Sang</surname><given-names>Men Zing</given-names></name><name><surname>Li</surname><given-names>Daiqin</given-names></name></person-group><article-title>A new species of <italic><tp:taxon-name><tp:taxon-name-part taxon-name-part-type="genus" reg="Liphistius">Liphistius</tp:taxon-name-part></tp:taxon-name></italic> from Myanmar and description of the actual male of <italic><tp:taxon-name><tp:taxon-name-part taxon-name-part-type="genus" reg="Liphistius">L.</tp:taxon-name-part> <tp:taxon-name-part taxon-name-part-type="species" reg="birmanicus">birmanicus</tp:taxon-name-part></tp:taxon-name></italic> Thorell, 1897 (<tp:taxon-name><tp:taxon-name-part taxon-name-part-type="order">Araneae</tp:taxon-name-part></tp:taxon-name>, <tp:taxon-name><tp:taxon-name-part taxon-name-part-type="suborder">Mesothelae</tp:taxon-name-part></tp:taxon-name>, <tp:taxon-name><tp:taxon-name-part taxon-name-part-type="family">Liphistiidae</tp:taxon-name-part></tp:taxon-name>)</article-title><source>Zookeys</source><day>14</day><month>4</month><year>2021</year><volume>1031</volume><fpage>41</fpage><lpage>58</lpage><pub-id pub-id-type="doi">10.3897/zookeys.1031.59102</pub-id></mixed-citation></tp:treatment-meta><tp:nomenclature><label>Genus</label><tp:taxon-name><object-id xmlns:xlink="http://www.w3.org/1999/xlink" content-type="arpha" xlink:type="simple">C40D04C0-11E7-5959-9C72-319816399A06</object-id>
                <tp:taxon-name-part taxon-name-part-type="genus" reg="Liphistius">Liphistius</tp:taxon-name-part>
              </tp:taxon-name><tp:taxon-authority>Schiödte, 1849</tp:taxon-authority></tp:nomenclature><tp:treatment-sec sec-type="type species" id="SECID0EPFAE"><title>Type species.</title><p><italic><tp:taxon-name><tp:taxon-name-part taxon-name-part-type="genus" reg="Liphistius">Liphistius</tp:taxon-name-part> <tp:taxon-name-part taxon-name-part-type="species" reg="desultor">desultor</tp:taxon-name-part></tp:taxon-name></italic> Schiödte, 1849.</p></tp:treatment-sec><tp:treatment-sec sec-type="diagnosis" id="SECID0EAGAE"><title>Diagnosis.</title><p><italic><tp:taxon-name><tp:taxon-name-part taxon-name-part-type="genus" reg="Liphistius">Liphistius</tp:taxon-name-part></tp:taxon-name></italic> differs from all other liphistiid genera by the presence of a tibial apophysis on male palp (Figs <xref ref-type="fig" rid="F3">3A–C</xref>, <xref ref-type="fig" rid="F3">3H–J</xref>, <xref ref-type="fig" rid="F4">4A–C</xref> 8A–C), and by the presence of a poreplate and a median receptacular cluster in female genitalia (Figs <xref ref-type="fig" rid="F5">5D–I</xref>, <xref ref-type="fig" rid="F6">6D–I</xref>, <xref ref-type="fig" rid="F7">7B–I</xref>, <xref ref-type="fig" rid="F9">9D–I</xref>, <xref ref-type="fig" rid="F10">10C–G</xref>).</p></tp:treatment-sec><tp:treatment-sec sec-type="distribution" id="SECID0ENHAE"><title>Distribution.</title><p>Indonesia (Sumatra), Laos, Malaysia, Myanmar, and Thailand.</p></tp:treatment-sec><tp:treatment-sec><!--Section generated to contain objects referenced in tp:taxon-treatment.--><fig id="F3" position="float" orientation="portrait"><object-id xmlns:xlink="http://www.w3.org/1999/xlink" content-type="doi" xlink:type="simple">10.3897/zookeys.1031.59102.figure3</object-id><object-id xmlns:xlink="http://www.w3.org/1999/xlink" content-type="arpha" xlink:type="simple">FE917BF9-316C-54ED-AD10-EA8A9B700CCD</object-id><label>Figure 3.</label><caption><p>Male genital anatomy of <italic><tp:taxon-name><tp:taxon-name-part taxon-name-part-type="genus" reg="Liphistius">Liphistius</tp:taxon-name-part> <tp:taxon-name-part taxon-name-part-type="species" reg="pyinoolwin">pyinoolwin</tp:taxon-name-part></tp:taxon-name></italic> sp. nov. <bold>A, H</bold> palp prolateral view <bold>B, I</bold> palp ventral view <bold>C, J</bold> palp retrolateral view <bold>D–G</bold> palp distal view <bold>A–C</bold> XUX–2018–089 <bold>D–G</bold> XUX–2018–110B <bold>H–J</bold> XUX–2018–098; Scale bars: 0.5 mm.</p></caption><graphic xmlns:xlink="http://www.w3.org/1999/xlink" xlink:href="zookeys-1031-041-g003.jpg" position="float" orientation="portrait" xlink:type="simple" id="oo_531601.jpg"><uri content-type="original_file" xlink:type="simple">https://binary.pensoft.net/fig/531601</uri></graphic></fig><fig id="F4" position="float" orientation="portrait"><object-id xmlns:xlink="http://www.w3.org/1999/xlink" content-type="doi" xlink:type="simple">10.3897/zookeys.1031.59102.figure4</object-id><object-id xmlns:xlink="http://www.w3.org/1999/xlink" content-type="arpha" xlink:type="simple">CA447D5A-B4A5-5A10-BAA3-5ECAAA897067</object-id><label>Figure 4.</label><caption><p>Male genital anatomy of <italic><tp:taxon-name><tp:taxon-name-part taxon-name-part-type="genus" reg="Liphistius">Liphistius</tp:taxon-name-part> <tp:taxon-name-part taxon-name-part-type="species" reg="pyinoolwin">pyinoolwin</tp:taxon-name-part></tp:taxon-name></italic> sp. nov. (specimens from <named-content xmlns:xlink="http://www.w3.org/1999/xlink" content-type="dwc:institutional_code" xlink:type="simple">AMNH</named-content>, collected by W. Sedgwick) <bold>A</bold> palp prolateral view <bold>B</bold> palp ventral view <bold>C</bold> palp retrolateral view <bold>D–G</bold> palp distal view <bold>A–G</bold> AMNH_IZC 00356855; Scale bars: 0.5 mm.</p></caption><graphic xmlns:xlink="http://www.w3.org/1999/xlink" xlink:href="zookeys-1031-041-g004.jpg" position="float" orientation="portrait" xlink:type="simple" id="oo_531602.jpg"><uri content-type="original_file" xlink:type="simple">https://binary.pensoft.net/fig/531602</uri></graphic></fig><fig id="F5" position="float" orientation="portrait"><object-id xmlns:xlink="http://www.w3.org/1999/xlink" content-type="doi" xlink:type="simple">10.3897/zookeys.1031.59102.figure5</object-id><object-id xmlns:xlink="http://www.w3.org/1999/xlink" content-type="arpha" xlink:type="simple">8E270485-B393-5960-A621-9CFB00DAC976</object-id><label>Figure 5.</label><caption><p>Female genital anatomy of <italic><tp:taxon-name><tp:taxon-name-part taxon-name-part-type="genus" reg="Liphistius">Liphistius</tp:taxon-name-part> <tp:taxon-name-part taxon-name-part-type="species" reg="pyinoolwin">pyinoolwin</tp:taxon-name-part></tp:taxon-name></italic> sp. nov. <bold>A–C</bold> plate ventral view <bold>D–F</bold> vulva dorsal view <bold>G–I</bold> vulva ventral view <bold>A, D, G</bold> XUX–2018–094 <bold>B, E, H</bold> XUX–2018–096 <bold>C, F, I</bold> XUX–2018–104; Scale bars: 0.5 mm.</p></caption><graphic xmlns:xlink="http://www.w3.org/1999/xlink" xlink:href="zookeys-1031-041-g005.jpg" position="float" orientation="portrait" xlink:type="simple" id="oo_531603.jpg"><uri content-type="original_file" xlink:type="simple">https://binary.pensoft.net/fig/531603</uri></graphic></fig><fig id="F6" position="float" orientation="portrait"><object-id xmlns:xlink="http://www.w3.org/1999/xlink" content-type="doi" xlink:type="simple">10.3897/zookeys.1031.59102.figure6</object-id><object-id xmlns:xlink="http://www.w3.org/1999/xlink" content-type="arpha" xlink:type="simple">BFED1A80-8B1D-5322-85C1-1BBF9F6D4FC9</object-id><label>Figure 6.</label><caption><p>Female genital anatomy of <italic><tp:taxon-name><tp:taxon-name-part taxon-name-part-type="genus" reg="Liphistius">Liphistius</tp:taxon-name-part> <tp:taxon-name-part taxon-name-part-type="species" reg="pyinoolwin">pyinoolwin</tp:taxon-name-part></tp:taxon-name></italic> sp. nov. <bold>A–C</bold> plate ventral view <bold>D–F</bold> vulva dorsal view <bold>G–I</bold> vulva ventral view <bold>A, D, G</bold> XUX–2018–105 <bold>B, E, H</bold> XUX–2018–109 <bold>C, F, I</bold> XUX–2018–110; Scale bars: 0.5 mm.</p></caption><graphic xmlns:xlink="http://www.w3.org/1999/xlink" xlink:href="zookeys-1031-041-g006.jpg" position="float" orientation="portrait" xlink:type="simple" id="oo_531604.jpg"><uri content-type="original_file" xlink:type="simple">https://binary.pensoft.net/fig/531604</uri></graphic></fig><fig id="F7" position="float" orientation="portrait"><object-id xmlns:xlink="http://www.w3.org/1999/xlink" content-type="doi" xlink:type="simple">10.3897/zookeys.1031.59102.figure7</object-id><object-id xmlns:xlink="http://www.w3.org/1999/xlink" content-type="arpha" xlink:type="simple">829EC6BA-E0CE-595C-AC3D-2F8E99EA2DAA</object-id><label>Figure 7.</label><caption><p>Female genital anatomy of <italic><tp:taxon-name><tp:taxon-name-part taxon-name-part-type="genus" reg="Liphistius">Liphistius</tp:taxon-name-part> <tp:taxon-name-part taxon-name-part-type="species" reg="pyinoolwin">pyinoolwin</tp:taxon-name-part></tp:taxon-name></italic> sp. nov. (specimens from <named-content xmlns:xlink="http://www.w3.org/1999/xlink" content-type="dwc:institutional_code" xlink:type="simple">AMNH</named-content>, collected by W. Sedgwick) <bold>A</bold> plate ventral view <bold>B, D–F</bold> vulva dorsal view <bold>C, G–I</bold> vulva ventral view <bold>A, D, G</bold> AMNH_IZC 00356859 <bold>B, C</bold> AMNH_IZC 00356856 <bold>E, H</bold> AMNH_IZC 00356857 <bold>F, I</bold> AMNH_IZC 00356858; Scale bars: 0.5 mm.</p></caption><graphic xmlns:xlink="http://www.w3.org/1999/xlink" xlink:href="zookeys-1031-041-g007.jpg" position="float" orientation="portrait" xlink:type="simple" id="oo_531605.jpg"><uri content-type="original_file" xlink:type="simple">https://binary.pensoft.net/fig/531605</uri></graphic></fig><fig id="F9" position="float" orientation="portrait"><object-id xmlns:xlink="http://www.w3.org/1999/xlink" content-type="doi" xlink:type="simple">10.3897/zookeys.1031.59102.figure9</object-id><object-id xmlns:xlink="http://www.w3.org/1999/xlink" content-type="arpha" xlink:type="simple">770F657E-3CBE-5DE3-B056-BD8D4E03BAF1</object-id><label>Figure 9.</label><caption><p>Female genital anatomy of <italic><tp:taxon-name><tp:taxon-name-part taxon-name-part-type="genus" reg="Liphistius">Liphistius</tp:taxon-name-part> <tp:taxon-name-part taxon-name-part-type="species" reg="birmanicus">birmanicus</tp:taxon-name-part></tp:taxon-name></italic> (Thorell, 1897) <bold>A–C</bold> plate ventral view <bold>D–F</bold> vulva dorsal view <bold>G–I</bold> vulva ventral view <bold>A, D, G</bold> ARAMYN–497 <bold>B, E, H</bold> ARAMYN–501 <bold>C, F, I</bold> ARAMYN–506; Scale bars: 0.5 mm.</p></caption><graphic xmlns:xlink="http://www.w3.org/1999/xlink" xlink:href="zookeys-1031-041-g009.jpg" position="float" orientation="portrait" xlink:type="simple" id="oo_531607.jpg"><uri content-type="original_file" xlink:type="simple">https://binary.pensoft.net/fig/531607</uri></graphic></fig><fig id="F10" position="float" orientation="portrait"><object-id xmlns:xlink="http://www.w3.org/1999/xlink" content-type="doi" xlink:type="simple">10.3897/zookeys.1031.59102.figure10</object-id><object-id xmlns:xlink="http://www.w3.org/1999/xlink" content-type="arpha" xlink:type="simple">9A4F0561-8384-5A71-8C66-493FCE4F1BF6</object-id><label>Figure 10.</label><caption><p>Female genital anatomy of <italic><tp:taxon-name><tp:taxon-name-part taxon-name-part-type="genus" reg="Liphistius">Liphistius</tp:taxon-name-part> <tp:taxon-name-part taxon-name-part-type="species" reg="birmanicus">birmanicus</tp:taxon-name-part></tp:taxon-name></italic> (Thorell, 1897) <bold>A, B</bold> plate ventral view <bold>C, D, G</bold> vulva dorsal view <bold>E, F, H</bold> vulva ventral view <bold>A, C, E</bold> ARAMYN–091 <bold>B, D, F</bold> ARAMYN–095 <bold>G, H</bold> lectotype (specimen from <named-content xmlns:xlink="http://www.w3.org/1999/xlink" content-type="dwc:institutional_code" xlink:type="simple">MCSNG</named-content>, collected by L. Fea); Scale bars: 0.5 mm.</p></caption><graphic xmlns:xlink="http://www.w3.org/1999/xlink" xlink:href="zookeys-1031-041-g010.jpg" position="float" orientation="portrait" xlink:type="simple" id="oo_531608.jpg"><uri content-type="original_file" xlink:type="simple">https://binary.pensoft.net/fig/531608</uri></graphic></fig></tp:treatment-sec></tp:taxon-treatment>
