# Supplementary material for: A new species of Liphistius from Myanmar and description of the actual male of L.birmanicus Thorell, 1897 (Araneae, Mesothelae, Liphistiidae)
Source: Zookeys. 2021 Apr 14;1031:41–58. doi: 10.3897/zookeys.1031.59102 (PMC8060243; doi:10.3897/zookeys.1031.59102)
Supplement: XML Treatment for Liphistius pyinoolwin [file zookeys.1031.59102-treatment2.xml]

<!DOCTYPE tp:taxon-treatment
  PUBLIC "-//TaxonX//DTD Taxonomic Treatment Publishing DTD v0 20100105//EN" "tax-treatment-NSO.dtd">
<tp:taxon-treatment xmlns:tp="http://www.plazi.org/taxpub"><tp:treatment-meta><kwd-group><label>Taxon classification</label><kwd><named-content xmlns:xlink="http://www.w3.org/1999/xlink" content-type="kingdom">Animalia</named-content></kwd><kwd><named-content xmlns:xlink="http://www.w3.org/1999/xlink" content-type="order">Araneae</named-content></kwd><kwd><named-content xmlns:xlink="http://www.w3.org/1999/xlink" content-type="family">Liphistiidae</named-content></kwd></kwd-group><mixed-citation publication-type="journal"><person-group><name><surname>Xu</surname><given-names>Xin</given-names></name><name><surname>Yu</surname><given-names>Li</given-names></name><name><surname>Aung</surname><given-names>Khin Pyae Pyae</given-names></name><name><surname>Yu</surname><given-names>Long</given-names></name><name><surname>Liu</surname><given-names>Fengxiang</given-names></name><name><surname>Lwin</surname><given-names>Wai Wai</given-names></name><name><surname>Sang</surname><given-names>Men Zing</given-names></name><name><surname>Li</surname><given-names>Daiqin</given-names></name></person-group><article-title>A new species of <italic><tp:taxon-name><tp:taxon-name-part taxon-name-part-type="genus" reg="Liphistius">Liphistius</tp:taxon-name-part></tp:taxon-name></italic> from Myanmar and description of the actual male of <italic><tp:taxon-name><tp:taxon-name-part taxon-name-part-type="genus" reg="Liphistius">L.</tp:taxon-name-part> <tp:taxon-name-part taxon-name-part-type="species" reg="birmanicus">birmanicus</tp:taxon-name-part></tp:taxon-name></italic> Thorell, 1897 (<tp:taxon-name><tp:taxon-name-part taxon-name-part-type="order">Araneae</tp:taxon-name-part></tp:taxon-name>, <tp:taxon-name><tp:taxon-name-part taxon-name-part-type="suborder">Mesothelae</tp:taxon-name-part></tp:taxon-name>, <tp:taxon-name><tp:taxon-name-part taxon-name-part-type="family">Liphistiidae</tp:taxon-name-part></tp:taxon-name>)</article-title><source>Zookeys</source><day>14</day><month>4</month><year>2021</year><volume>1031</volume><fpage>41</fpage><lpage>58</lpage><pub-id pub-id-type="doi">10.3897/zookeys.1031.59102</pub-id></mixed-citation></tp:treatment-meta><tp:nomenclature><tp:taxon-name><object-id xmlns:xlink="http://www.w3.org/1999/xlink" content-type="arpha" xlink:type="simple">DE82617D-DC96-55A9-A0F6-960C0993BDDD</object-id>
                <tp:taxon-name-part taxon-name-part-type="genus" reg="Liphistius">Liphistius</tp:taxon-name-part>
                <tp:taxon-name-part taxon-name-part-type="species" reg="pyinoolwin">pyinoolwin</tp:taxon-name-part>
                <object-id xmlns:xlink="http://www.w3.org/1999/xlink" content-type="zoobank" xlink:type="simple">http://zoobank.org/781BD6EE-9EC1-4C53-944A-9F45E2F44AE9</object-id>
              </tp:taxon-name><tp:taxon-status xmlns:xlink="http://www.w3.org/1999/xlink" xlink:type="simple">sp. nov.</tp:taxon-status><xref ref-type="fig" rid="F2">Figs 2</xref><xref ref-type="fig" rid="F3">, 3</xref><xref ref-type="fig" rid="F4">, 4</xref><xref ref-type="fig" rid="F5">, 5</xref><xref ref-type="fig" rid="F6">, 6</xref><xref ref-type="fig" rid="F7">, 7</xref><tp:nomenclature-citation-list><tp:nomenclature-citation><tp:taxon-name>
                    <tp:taxon-name-part taxon-name-part-type="genus" reg="Liphistius">Liphistius</tp:taxon-name-part> <tp:taxon-name-part taxon-name-part-type="species" reg="birmanicus">birmanicus</tp:taxon-name-part></tp:taxon-name><comment>Platnick &amp; Sedgwick, 1984: 8 (only 2♂♂ 5♀♀ from Pyin Oo Lwin, Mandalay Region, Myanmar, alt. 1150 m; collected by W. Sedgwick on 13 July 1982; deposited in <named-content xmlns:xlink="http://www.w3.org/1999/xlink" content-type="dwc:institutional_code" xlink:type="simple">AMNH</named-content> (2♂♂ 4♀♀; examined) and <named-content xmlns:xlink="http://www.w3.org/1999/xlink" content-type="dwc:institutional_code" xlink:type="simple">MCZ</named-content> (1♀; not examined)), misidentification, partim; Schwendinger, 1990: 331–332 (illustration based on 2♂♂ 4♀♀ (<named-content xmlns:xlink="http://www.w3.org/1999/xlink" content-type="dwc:institutional_code" xlink:type="simple">AMNH</named-content>)), misidentification.</comment></tp:nomenclature-citation></tp:nomenclature-citation-list></tp:nomenclature><tp:treatment-sec sec-type="type material" id="SECID0EPKAE"><title>Type material.</title><p><bold><italic>Holotype</italic></bold>: Mynamar · ♂; Mandalay Region, Pyin Oo Lwin District, Pyin Oo Lwin township, Anesakhan Village, near Dat Taw Gyaint Waterfall Resort, the View Resort &amp; Restaurant; <named-content xmlns:xlink="http://www.w3.org/1999/xlink" content-type="dwc:verbatimCoordinates" xlink:type="simple"><named-content content-type="geo-json" specific-use="{&#34;type&#34;:&#34;Point&#34;,&#34;coordinates&#34;:[96.380000,21.980000]}" id="NCID0E4KAE" xlink:type="simple">21.98°N, 96.38°E</named-content></named-content>; alt. 908 m; 13 July 2018; D. Li, F.X. Liu, X. Xu and L. Yu leg.; XUX–2018–089. <bold><italic>Paratypes</italic></bold>: Myanmar · 7 ♂♂, 15 ♀♀; same data as for the holotype; XUX–2018–090, 093, 094, 096, 098, 099A, 102, 103, 103A, 104, 104A, 105, 106, 107–110, 110A, 110B, 110C, 111, 111A.</p><p><bold><italic>Other material</italic></bold>: Myanmar · 1 ♂, 4 ♀♀ (<named-content xmlns:xlink="http://www.w3.org/1999/xlink" content-type="dwc:institutional_code" xlink:type="simple">AMNH</named-content>; examined); Mandalay, Pyin Oo Lwin; alt. 1150 m; 13 July 1982; W. Sedgwick leg.; AMNH_IZC 00356855 (♂; matured on 14 October 1982, died on 23 February 1983), AMNH_IZC 00356856 (♀; moulted on 28 February 1983, died on 17 April 1983), AMNH_IZC 00356857 (♀; moulted on 27 January 1983, died on 14 February 1983), AMNH_IZC 00356858 (♀; died on 15 October 1982), AMNH_IZC 00356859 (♀; moulted on 6 November 1982, died on 1 March 1983).</p></tp:treatment-sec><tp:treatment-sec sec-type="diagnosis" id="SECID0ERLAE"><title>Diagnosis.</title><p>Males of <italic><tp:taxon-name><tp:taxon-name-part taxon-name-part-type="genus" reg="Liphistius">L.</tp:taxon-name-part> <tp:taxon-name-part taxon-name-part-type="species" reg="pyinoolwin">pyinoolwin</tp:taxon-name-part></tp:taxon-name></italic> sp. nov. can be distinguished from those of <italic><tp:taxon-name><tp:taxon-name-part taxon-name-part-type="genus" reg="Liphistius">L.</tp:taxon-name-part> <tp:taxon-name-part taxon-name-part-type="species" reg="birmanicus">birmanicus</tp:taxon-name-part></tp:taxon-name></italic>, <italic><tp:taxon-name><tp:taxon-name-part taxon-name-part-type="genus" reg="Liphistius">L.</tp:taxon-name-part> <tp:taxon-name-part taxon-name-part-type="species" reg="lahu">lahu</tp:taxon-name-part></tp:taxon-name></italic> Schwendinger, 1998, <italic><tp:taxon-name><tp:taxon-name-part taxon-name-part-type="genus" reg="Liphistius">L.</tp:taxon-name-part> <tp:taxon-name-part taxon-name-part-type="species" reg="lordae">lordae</tp:taxon-name-part></tp:taxon-name></italic>, and <italic><tp:taxon-name><tp:taxon-name-part taxon-name-part-type="genus" reg="Liphistius">L.</tp:taxon-name-part> <tp:taxon-name-part taxon-name-part-type="species" reg="pinlaung">pinlaung</tp:taxon-name-part></tp:taxon-name></italic> by the presence of a lateral process on the paracymbium (Figs <xref ref-type="fig" rid="F3">3A, H, I</xref>, <xref ref-type="fig" rid="F4">4B</xref>); from those of <italic><tp:taxon-name><tp:taxon-name-part taxon-name-part-type="genus" reg="Liphistius">L.</tp:taxon-name-part> <tp:taxon-name-part taxon-name-part-type="species" reg="birmanicus">birmanicus</tp:taxon-name-part></tp:taxon-name></italic> by the larger tibial apophysis (Fig. <xref ref-type="fig" rid="F3">3A, B, H, I</xref>), the plane cumulus (Figs <xref ref-type="fig" rid="F3">3A, B, H–J</xref>, <xref ref-type="fig" rid="F4">4A</xref>), the smaller paraembolic plate (Figs <xref ref-type="fig" rid="F3">3A–J</xref>, <xref ref-type="fig" rid="F4">4F, G</xref>), and the wider shorter contrategular process (Figs <xref ref-type="fig" rid="F3">3E</xref>, <xref ref-type="fig" rid="F4">4F</xref>); from those of <italic><tp:taxon-name><tp:taxon-name-part taxon-name-part-type="genus" reg="Liphistius">L.</tp:taxon-name-part> <tp:taxon-name-part taxon-name-part-type="species" reg="lahu">lahu</tp:taxon-name-part></tp:taxon-name></italic> by the narrower tegulum (Figs <xref ref-type="fig" rid="F3">3C, F, J</xref>, <xref ref-type="fig" rid="F4">4F, G</xref>); from those of <italic><tp:taxon-name><tp:taxon-name-part taxon-name-part-type="genus" reg="Liphistius">L.</tp:taxon-name-part> <tp:taxon-name-part taxon-name-part-type="species" reg="lordae">lordae</tp:taxon-name-part></tp:taxon-name></italic> by the wider tibial apophysis at base (Figs <xref ref-type="fig" rid="F3">3A, B, H, I</xref>, <xref ref-type="fig" rid="F4">4B</xref>), and the shorter, less regularly arranged setae on the cumulus (Figs <xref ref-type="fig" rid="F3">3A, B, H, I</xref>, <xref ref-type="fig" rid="F4">4A</xref>); from those of <italic><tp:taxon-name><tp:taxon-name-part taxon-name-part-type="genus" reg="Liphistius">L.</tp:taxon-name-part> <tp:taxon-name-part taxon-name-part-type="species" reg="pinlaung">pinlaung</tp:taxon-name-part></tp:taxon-name></italic> by the tegulum with a slightly dentated margin (Figs <xref ref-type="fig" rid="F3">3C, F, J</xref>, <xref ref-type="fig" rid="F4">4F</xref>). Females of <italic><tp:taxon-name><tp:taxon-name-part taxon-name-part-type="genus" reg="Liphistius">L.</tp:taxon-name-part> <tp:taxon-name-part taxon-name-part-type="species" reg="pyinoolwin">pyinoolwin</tp:taxon-name-part></tp:taxon-name></italic> sp. nov. resemble those of <italic><tp:taxon-name><tp:taxon-name-part taxon-name-part-type="genus" reg="Liphistius">L.</tp:taxon-name-part> <tp:taxon-name-part taxon-name-part-type="species" reg="birmanicus">birmanicus</tp:taxon-name-part></tp:taxon-name></italic>, <italic><tp:taxon-name><tp:taxon-name-part taxon-name-part-type="genus" reg="Liphistius">L.</tp:taxon-name-part> <tp:taxon-name-part taxon-name-part-type="species" reg="hpruso">hpruso</tp:taxon-name-part></tp:taxon-name></italic> and <italic><tp:taxon-name><tp:taxon-name-part taxon-name-part-type="genus" reg="Liphistius">L.</tp:taxon-name-part> <tp:taxon-name-part taxon-name-part-type="species" reg="pinlaung">pinlaung</tp:taxon-name-part></tp:taxon-name></italic> by the poreplate with two pairs of lobes, but can be distinguished from those of <italic><tp:taxon-name><tp:taxon-name-part taxon-name-part-type="genus" reg="Liphistius">L.</tp:taxon-name-part> <tp:taxon-name-part taxon-name-part-type="species" reg="birmanicus">birmanicus</tp:taxon-name-part></tp:taxon-name></italic> and <italic><tp:taxon-name><tp:taxon-name-part taxon-name-part-type="genus" reg="Liphistius">L.</tp:taxon-name-part> <tp:taxon-name-part taxon-name-part-type="species" reg="pinlaung">pinlaung</tp:taxon-name-part></tp:taxon-name></italic> by the small, narrower posterior stalk (Figs <xref ref-type="fig" rid="F5">5D–I</xref>, <xref ref-type="fig" rid="F6">6D, E, G, H</xref>, <xref ref-type="fig" rid="F7">7B–I</xref>), as well as the narrower, longer receptacular cluster (Figs <xref ref-type="fig" rid="F5">5G–I</xref>, <xref ref-type="fig" rid="F6">6G–I</xref>, <xref ref-type="fig" rid="F7">7C, G–I</xref>); from those of <italic><tp:taxon-name><tp:taxon-name-part taxon-name-part-type="genus" reg="Liphistius">L.</tp:taxon-name-part> <tp:taxon-name-part taxon-name-part-type="species" reg="hpruso">hpruso</tp:taxon-name-part></tp:taxon-name></italic> by the poreplate with larger anterior lobes (Figs <xref ref-type="fig" rid="F5">5D–I</xref>, <xref ref-type="fig" rid="F6">6D–I</xref>, <xref ref-type="fig" rid="F7">7A–I</xref>); from those of the other <italic><tp:taxon-name><tp:taxon-name-part taxon-name-part-type="genus" reg="Liphistius">Liphistius</tp:taxon-name-part></tp:taxon-name></italic> by the poreplate with four anterior lobes (Figs <xref ref-type="fig" rid="F5">5G–I</xref>, <xref ref-type="fig" rid="F6">6G–H</xref>, <xref ref-type="fig" rid="F7">7A–I</xref>).</p><fig id="F3" position="float" orientation="portrait"><object-id xmlns:xlink="http://www.w3.org/1999/xlink" content-type="doi" xlink:type="simple">10.3897/zookeys.1031.59102.figure3</object-id><object-id xmlns:xlink="http://www.w3.org/1999/xlink" content-type="arpha" xlink:type="simple">FE917BF9-316C-54ED-AD10-EA8A9B700CCD</object-id><label>Figure 3.</label><caption><p>Male genital anatomy of <italic><tp:taxon-name><tp:taxon-name-part taxon-name-part-type="genus" reg="Liphistius">Liphistius</tp:taxon-name-part> <tp:taxon-name-part taxon-name-part-type="species" reg="pyinoolwin">pyinoolwin</tp:taxon-name-part></tp:taxon-name></italic> sp. nov. <bold>A, H</bold> palp prolateral view <bold>B, I</bold> palp ventral view <bold>C, J</bold> palp retrolateral view <bold>D–G</bold> palp distal view <bold>A–C</bold> XUX–2018–089 <bold>D–G</bold> XUX–2018–110B <bold>H–J</bold> XUX–2018–098; Scale bars: 0.5 mm.</p></caption><graphic xmlns:xlink="http://www.w3.org/1999/xlink" xlink:href="zookeys-1031-041-g003.jpg" position="float" orientation="portrait" xlink:type="simple" id="oo_531601.jpg"><uri content-type="original_file" xlink:type="simple">https://binary.pensoft.net/fig/531601</uri></graphic></fig><fig id="F4" position="float" orientation="portrait"><object-id xmlns:xlink="http://www.w3.org/1999/xlink" content-type="doi" xlink:type="simple">10.3897/zookeys.1031.59102.figure4</object-id><object-id xmlns:xlink="http://www.w3.org/1999/xlink" content-type="arpha" xlink:type="simple">CA447D5A-B4A5-5A10-BAA3-5ECAAA897067</object-id><label>Figure 4.</label><caption><p>Male genital anatomy of <italic><tp:taxon-name><tp:taxon-name-part taxon-name-part-type="genus" reg="Liphistius">Liphistius</tp:taxon-name-part> <tp:taxon-name-part taxon-name-part-type="species" reg="pyinoolwin">pyinoolwin</tp:taxon-name-part></tp:taxon-name></italic> sp. nov. (specimens from <named-content xmlns:xlink="http://www.w3.org/1999/xlink" content-type="dwc:institutional_code" xlink:type="simple">AMNH</named-content>, collected by W. Sedgwick) <bold>A</bold> palp prolateral view <bold>B</bold> palp ventral view <bold>C</bold> palp retrolateral view <bold>D–G</bold> palp distal view <bold>A–G</bold> AMNH_IZC 00356855; Scale bars: 0.5 mm.</p></caption><graphic xmlns:xlink="http://www.w3.org/1999/xlink" xlink:href="zookeys-1031-041-g004.jpg" position="float" orientation="portrait" xlink:type="simple" id="oo_531602.jpg"><uri content-type="original_file" xlink:type="simple">https://binary.pensoft.net/fig/531602</uri></graphic></fig></tp:treatment-sec><tp:treatment-sec sec-type="description" id="SECID0EPXAE"><title>Description.</title><p><bold><italic>Male</italic></bold> (holotype). Total length, excluding chelicerae, 13.95. Carapace 6.03 long and 6.17 wide, black brown, furnished with a few short, scattered bristles. <abbrev xmlns:xlink="http://www.w3.org/1999/xlink" xlink:title="anterior lateral eye" id="ABBRID0E1XAE" xlink:type="simple">ALE</abbrev>&gt;<abbrev xmlns:xlink="http://www.w3.org/1999/xlink" xlink:title="posterior lateral eye" id="ABBRID0E5XAE" xlink:type="simple">PLE</abbrev>&gt;<abbrev xmlns:xlink="http://www.w3.org/1999/xlink" xlink:title="posterior median eye" id="ABBRID0ECYAE" xlink:type="simple">PME</abbrev>&gt;<abbrev xmlns:xlink="http://www.w3.org/1999/xlink" xlink:title="anterior median eye" id="ABBRID0EGYAE" xlink:type="simple">AME</abbrev>, eye sizes and interdistances: <abbrev xmlns:xlink="http://www.w3.org/1999/xlink" xlink:title="anterior median eye" id="ABBRID0EKYAE" xlink:type="simple">AME</abbrev> 0.10, <abbrev xmlns:xlink="http://www.w3.org/1999/xlink" xlink:title="anterior lateral eye" id="ABBRID0EOYAE" xlink:type="simple">ALE</abbrev> 0.60, <abbrev xmlns:xlink="http://www.w3.org/1999/xlink" xlink:title="posterior median eye" id="ABBRID0ESYAE" xlink:type="simple">PME</abbrev> 0.21, <abbrev xmlns:xlink="http://www.w3.org/1999/xlink" xlink:title="posterior lateral eye" id="ABBRID0EWYAE" xlink:type="simple">PLE</abbrev> 0.42, <abbrev xmlns:xlink="http://www.w3.org/1999/xlink" xlink:title="anterior median eye" id="ABBRID0E1YAE" xlink:type="simple">AME</abbrev>–<abbrev xmlns:xlink="http://www.w3.org/1999/xlink" xlink:title="anterior median eye" id="ABBRID0E5YAE" xlink:type="simple">AME</abbrev> 0.07, <abbrev xmlns:xlink="http://www.w3.org/1999/xlink" xlink:title="anterior median eye" id="ABBRID0ECZAE" xlink:type="simple">AME</abbrev>–<abbrev xmlns:xlink="http://www.w3.org/1999/xlink" xlink:title="anterior lateral eye" id="ABBRID0EGZAE" xlink:type="simple">ALE</abbrev> 0.09, <abbrev xmlns:xlink="http://www.w3.org/1999/xlink" xlink:title="posterior median eye" id="ABBRID0EKZAE" xlink:type="simple">PME</abbrev>–<abbrev xmlns:xlink="http://www.w3.org/1999/xlink" xlink:title="posterior median eye" id="ABBRID0EOZAE" xlink:type="simple">PME</abbrev> 0.11, <abbrev xmlns:xlink="http://www.w3.org/1999/xlink" xlink:title="posterior median eye" id="ABBRID0ESZAE" xlink:type="simple">PME</abbrev>–<abbrev xmlns:xlink="http://www.w3.org/1999/xlink" xlink:title="posterior lateral eye" id="ABBRID0EWZAE" xlink:type="simple">PLE</abbrev> 0.08, <abbrev xmlns:xlink="http://www.w3.org/1999/xlink" xlink:title="anterior lateral eye" id="ABBRID0E1ZAE" xlink:type="simple">ALE</abbrev>–<abbrev xmlns:xlink="http://www.w3.org/1999/xlink" xlink:title="posterior lateral eye" id="ABBRID0E5ZAE" xlink:type="simple">PLE</abbrev> 0.09, <abbrev xmlns:xlink="http://www.w3.org/1999/xlink" xlink:title="anterior lateral eye" id="ABBRID0EC1AE" xlink:type="simple">ALE</abbrev>–<abbrev xmlns:xlink="http://www.w3.org/1999/xlink" xlink:title="anterior lateral eye" id="ABBRID0EG1AE" xlink:type="simple">ALE</abbrev> 0.06, <abbrev xmlns:xlink="http://www.w3.org/1999/xlink" xlink:title="posterior lateral eye" id="ABBRID0EK1AE" xlink:type="simple">PLE</abbrev>–<abbrev xmlns:xlink="http://www.w3.org/1999/xlink" xlink:title="posterior lateral eye" id="ABBRID0EO1AE" xlink:type="simple">PLE</abbrev> 0.36, <abbrev xmlns:xlink="http://www.w3.org/1999/xlink" xlink:title="anterior median eye" id="ABBRID0ES1AE" xlink:type="simple">AME</abbrev>–<abbrev xmlns:xlink="http://www.w3.org/1999/xlink" xlink:title="posterior median eye" id="ABBRID0EW1AE" xlink:type="simple">PME</abbrev> 0.09. Chelicerae robust, promargin of chelicerae groove with 12 strong denticles of variable size. Labium 0.61 long and 1.09 wide, wider than long, fused with sternum. Sternum 2.77 long and 1.03 wide, longer than wide, and a few weakly spined setae on the anterior tip and many long spined setae on the posterior tip, elongated posterior tip. Opisthosoma 6.71 long and 5.00 wide, black, with 12 tergites, the fifth largest, 8 spinnerets. Legs without distinct annulations. Superior tarsal claws of anterior legs with 3 or 4 teeth, of posteriors with 4. Measurements: leg I 15.73 (4.42 + 1.39 + 3.78 + 3.80 + 2.34), leg II 16.16 (4.31 + 1.36 + 3.49 + 4.38 + 2.62), leg III 18.09 (4.15 + 1.34 + 4.16 + 5.68 + 2.76), leg IV 23.69 (5.66 + 1.57 + 5.18 + 7.66 + 3.62).</p><p>Palp: Tibial apophysis very broad at base, with four long, stouter setae with similar lengths and a few short spines (Figs <xref ref-type="fig" rid="F3">3A–C, H–J</xref>, <xref ref-type="fig" rid="F4">4A–C</xref>); paracymbium wide, with pointed lateral process and many setae situated at the tip, and several tapering spines on the plane cumulus (Figs <xref ref-type="fig" rid="F3">3A, B, H, I</xref>, <xref ref-type="fig" rid="F4">4A</xref>); subtegular apophysis well developed (Figs <xref ref-type="fig" rid="F3">3C, F, J</xref>, <xref ref-type="fig" rid="F4">4F, G</xref>); contrategulum with a conical, short, blunt-tipped process (Figs <xref ref-type="fig" rid="F3">3D–F</xref>, <xref ref-type="fig" rid="F4">4E</xref>), distal edge widely arched, with a smooth sharp projection (Figs <xref ref-type="fig" rid="F3">3B, D, F, G</xref>, <xref ref-type="fig" rid="F4">4F, G</xref>); tegulum small, with a slightly dentated margin (Figs <xref ref-type="fig" rid="F3">3C, F, J</xref>, <xref ref-type="fig" rid="F4">4F, G</xref>); paraembolic plate short, widely rounded (Figs <xref ref-type="fig" rid="F3">3A–J</xref>, <xref ref-type="fig" rid="F4">4E–G</xref>); embolus short conical, basally sclerotized, with 6 longitudinal ridges that reach the tip, embolic parts adjacent (Figs <xref ref-type="fig" rid="F3">3A–J</xref>, <xref ref-type="fig" rid="F4">4C–G</xref>).</p><p><bold><italic>Female</italic></bold> (XUX–2018–094, Fig. <xref ref-type="fig" rid="F2">2D</xref>). Total length, excluding chelicerae, 10.40. Carapace 4.79 long, 4.72 wide, light brown, furnished with few short, scattered bristles (Fig. <xref ref-type="fig" rid="F2">2D</xref>). Eight eyes on darkened ocular tubercle, <abbrev xmlns:xlink="http://www.w3.org/1999/xlink" xlink:title="anterior lateral eye" id="ABBRID0EL4AE" xlink:type="simple">ALE</abbrev> &gt; <abbrev xmlns:xlink="http://www.w3.org/1999/xlink" xlink:title="posterior lateral eye" id="ABBRID0EP4AE" xlink:type="simple">PLE</abbrev> &gt; <abbrev xmlns:xlink="http://www.w3.org/1999/xlink" xlink:title="posterior median eye" id="ABBRID0ET4AE" xlink:type="simple">PME</abbrev> &gt; <abbrev xmlns:xlink="http://www.w3.org/1999/xlink" xlink:title="anterior median eye" id="ABBRID0EX4AE" xlink:type="simple">AME</abbrev>. Eye sizes and interdistances: <abbrev xmlns:xlink="http://www.w3.org/1999/xlink" xlink:title="anterior median eye" id="ABBRID0E24AE" xlink:type="simple">AME</abbrev> 0.06, <abbrev xmlns:xlink="http://www.w3.org/1999/xlink" xlink:title="anterior lateral eye" id="ABBRID0E64AE" xlink:type="simple">ALE</abbrev> 0.45, <abbrev xmlns:xlink="http://www.w3.org/1999/xlink" xlink:title="posterior median eye" id="ABBRID0ED5AE" xlink:type="simple">PME</abbrev> 0.19, <abbrev xmlns:xlink="http://www.w3.org/1999/xlink" xlink:title="posterior lateral eye" id="ABBRID0EH5AE" xlink:type="simple">PLE</abbrev> 0.35; <abbrev xmlns:xlink="http://www.w3.org/1999/xlink" xlink:title="anterior median eye" id="ABBRID0EL5AE" xlink:type="simple">AME</abbrev>–<abbrev xmlns:xlink="http://www.w3.org/1999/xlink" xlink:title="anterior median eye" id="ABBRID0EP5AE" xlink:type="simple">AME</abbrev> 0.08, <abbrev xmlns:xlink="http://www.w3.org/1999/xlink" xlink:title="anterior median eye" id="ABBRID0ET5AE" xlink:type="simple">AME</abbrev>–<abbrev xmlns:xlink="http://www.w3.org/1999/xlink" xlink:title="anterior lateral eye" id="ABBRID0EX5AE" xlink:type="simple">ALE</abbrev> 0.10, <abbrev xmlns:xlink="http://www.w3.org/1999/xlink" xlink:title="posterior median eye" id="ABBRID0E25AE" xlink:type="simple">PME</abbrev>–<abbrev xmlns:xlink="http://www.w3.org/1999/xlink" xlink:title="posterior median eye" id="ABBRID0E65AE" xlink:type="simple">PME</abbrev> 0.05, <abbrev xmlns:xlink="http://www.w3.org/1999/xlink" xlink:title="posterior median eye" id="ABBRID0ED6AE" xlink:type="simple">PME</abbrev>–<abbrev xmlns:xlink="http://www.w3.org/1999/xlink" xlink:title="posterior lateral eye" id="ABBRID0EH6AE" xlink:type="simple">PLE</abbrev> 0.10, <abbrev xmlns:xlink="http://www.w3.org/1999/xlink" xlink:title="anterior lateral eye" id="ABBRID0EL6AE" xlink:type="simple">ALE</abbrev>–<abbrev xmlns:xlink="http://www.w3.org/1999/xlink" xlink:title="posterior lateral eye" id="ABBRID0EP6AE" xlink:type="simple">PLE</abbrev> 0.05, <abbrev xmlns:xlink="http://www.w3.org/1999/xlink" xlink:title="anterior lateral eye" id="ABBRID0ET6AE" xlink:type="simple">ALE</abbrev>–<abbrev xmlns:xlink="http://www.w3.org/1999/xlink" xlink:title="anterior lateral eye" id="ABBRID0EX6AE" xlink:type="simple">ALE</abbrev> 0.10, <abbrev xmlns:xlink="http://www.w3.org/1999/xlink" xlink:title="posterior lateral eye" id="ABBRID0E26AE" xlink:type="simple">PLE</abbrev>–<abbrev xmlns:xlink="http://www.w3.org/1999/xlink" xlink:title="posterior lateral eye" id="ABBRID0EAAAG" xlink:type="simple">PLE</abbrev> 0.33, <abbrev xmlns:xlink="http://www.w3.org/1999/xlink" xlink:title="anterior median eye" id="ABBRID0EEAAG" xlink:type="simple">AME</abbrev>–<abbrev xmlns:xlink="http://www.w3.org/1999/xlink" xlink:title="posterior median eye" id="ABBRID0EIAAG" xlink:type="simple">PME</abbrev> 0.06. Chelicerae light and glabrous proximally, robust, dark brown; promargin of chelicerae groove with 11–12 denticles of variable size. Labium 0.59 long, 1.25 wide. Sternum 2.55 long, 1.23 wide, light brown with several setae. Opisthosoma 5.44 long, 3.84 wide, brown, with 12 tergites, and 8 spinnerets. Legs brown with strong hairs and spines, long and short black sparse setae, with three tarsal claws. Measurements: palp 7.89 (2.84 + 1.05 + 1.98 + 2.02), leg I 10.16 (3.33 + 1.32 + 2.22 + 1.90 + 1.39), leg II 9.95 (3.15 + 1.07 + 2.14 + 2.03 + 1.56), leg III 11.10 (3.18 + 1.19 + 2.55 + 2.58 + 1.60), leg IV 15.60 (4.41 + 1.24 + 3.53 + 3.91 + 2.51).</p><p>Female genitalia: Posterior margin of genital sternite curved (Figs <xref ref-type="fig" rid="F5">5A–C</xref>, <xref ref-type="fig" rid="F6">6A–C</xref>, <xref ref-type="fig" rid="F7">7A</xref>); approximately rectangular poreplate wider than long, with a pair of large, well separated anterior lobes and a pair of small anterolateral lobes; the anterior lobes very close to the anterolateral lobes (Figs <xref ref-type="fig" rid="F5">5D–I</xref>, <xref ref-type="fig" rid="F6">6D–I</xref>, <xref ref-type="fig" rid="F7">7B–I</xref>); transition between poreplate and posterior stalk distinct (Figs <xref ref-type="fig" rid="F5">5D–I</xref>, <xref ref-type="fig" rid="F6">6D, E, G, H</xref>, <xref ref-type="fig" rid="F7">7B–I</xref>); posterior stalk long, narrow; racemose receptacular cluster long and narrow, central dorsal opening sphere-shaped (Figs <xref ref-type="fig" rid="F5">5D–F</xref>, <xref ref-type="fig" rid="F6">6D–F</xref>, <xref ref-type="fig" rid="F7">7D–F</xref>).</p><fig id="F5" position="float" orientation="portrait"><object-id xmlns:xlink="http://www.w3.org/1999/xlink" content-type="doi" xlink:type="simple">10.3897/zookeys.1031.59102.figure5</object-id><object-id xmlns:xlink="http://www.w3.org/1999/xlink" content-type="arpha" xlink:type="simple">8E270485-B393-5960-A621-9CFB00DAC976</object-id><label>Figure 5.</label><caption><p>Female genital anatomy of <italic><tp:taxon-name><tp:taxon-name-part taxon-name-part-type="genus" reg="Liphistius">Liphistius</tp:taxon-name-part> <tp:taxon-name-part taxon-name-part-type="species" reg="pyinoolwin">pyinoolwin</tp:taxon-name-part></tp:taxon-name></italic> sp. nov. <bold>A–C</bold> plate ventral view <bold>D–F</bold> vulva dorsal view <bold>G–I</bold> vulva ventral view <bold>A, D, G</bold> XUX–2018–094 <bold>B, E, H</bold> XUX–2018–096 <bold>C, F, I</bold> XUX–2018–104; Scale bars: 0.5 mm.</p></caption><graphic xmlns:xlink="http://www.w3.org/1999/xlink" xlink:href="zookeys-1031-041-g005.jpg" position="float" orientation="portrait" xlink:type="simple" id="oo_531603.jpg"><uri content-type="original_file" xlink:type="simple">https://binary.pensoft.net/fig/531603</uri></graphic></fig><fig id="F6" position="float" orientation="portrait"><object-id xmlns:xlink="http://www.w3.org/1999/xlink" content-type="doi" xlink:type="simple">10.3897/zookeys.1031.59102.figure6</object-id><object-id xmlns:xlink="http://www.w3.org/1999/xlink" content-type="arpha" xlink:type="simple">BFED1A80-8B1D-5322-85C1-1BBF9F6D4FC9</object-id><label>Figure 6.</label><caption><p>Female genital anatomy of <italic><tp:taxon-name><tp:taxon-name-part taxon-name-part-type="genus" reg="Liphistius">Liphistius</tp:taxon-name-part> <tp:taxon-name-part taxon-name-part-type="species" reg="pyinoolwin">pyinoolwin</tp:taxon-name-part></tp:taxon-name></italic> sp. nov. <bold>A–C</bold> plate ventral view <bold>D–F</bold> vulva dorsal view <bold>G–I</bold> vulva ventral view <bold>A, D, G</bold> XUX–2018–105 <bold>B, E, H</bold> XUX–2018–109 <bold>C, F, I</bold> XUX–2018–110; Scale bars: 0.5 mm.</p></caption><graphic xmlns:xlink="http://www.w3.org/1999/xlink" xlink:href="zookeys-1031-041-g006.jpg" position="float" orientation="portrait" xlink:type="simple" id="oo_531604.jpg"><uri content-type="original_file" xlink:type="simple">https://binary.pensoft.net/fig/531604</uri></graphic></fig><fig id="F7" position="float" orientation="portrait"><object-id xmlns:xlink="http://www.w3.org/1999/xlink" content-type="doi" xlink:type="simple">10.3897/zookeys.1031.59102.figure7</object-id><object-id xmlns:xlink="http://www.w3.org/1999/xlink" content-type="arpha" xlink:type="simple">829EC6BA-E0CE-595C-AC3D-2F8E99EA2DAA</object-id><label>Figure 7.</label><caption><p>Female genital anatomy of <italic><tp:taxon-name><tp:taxon-name-part taxon-name-part-type="genus" reg="Liphistius">Liphistius</tp:taxon-name-part> <tp:taxon-name-part taxon-name-part-type="species" reg="pyinoolwin">pyinoolwin</tp:taxon-name-part></tp:taxon-name></italic> sp. nov. (specimens from <named-content xmlns:xlink="http://www.w3.org/1999/xlink" content-type="dwc:institutional_code" xlink:type="simple">AMNH</named-content>, collected by W. Sedgwick) <bold>A</bold> plate ventral view <bold>B, D–F</bold> vulva dorsal view <bold>C, G–I</bold> vulva ventral view <bold>A, D, G</bold> AMNH_IZC 00356859 <bold>B, C</bold> AMNH_IZC 00356856 <bold>E, H</bold> AMNH_IZC 00356857 <bold>F, I</bold> AMNH_IZC 00356858; Scale bars: 0.5 mm.</p></caption><graphic xmlns:xlink="http://www.w3.org/1999/xlink" xlink:href="zookeys-1031-041-g007.jpg" position="float" orientation="portrait" xlink:type="simple" id="oo_531605.jpg"><uri content-type="original_file" xlink:type="simple">https://binary.pensoft.net/fig/531605</uri></graphic></fig></tp:treatment-sec><tp:treatment-sec sec-type="etymology" id="SECID0ERFAG"><title>Etymology.</title><p>The species epithet “<tp:taxon-name><tp:taxon-name-part taxon-name-part-type="genus" reg="Liphistius"/><tp:taxon-name-part taxon-name-part-type="species" reg="pyinoolwin">pyinoolwin</tp:taxon-name-part></tp:taxon-name>” is a toponym referring to the type locality.</p></tp:treatment-sec><tp:treatment-sec sec-type="distribution" id="SECID0EAGAG"><title>Distribution.</title><p>Myanmar (Mandalay Region).</p></tp:treatment-sec><tp:treatment-sec sec-type="variation" id="SECID0EFGAG"><title>Variation.</title><p>Body size: males (<italic>N</italic>=8): BL 8.63–13.95, CL 4.23–6.03, CW 4.87–6.17, OL 3.76–6.71, OW 2.85–5.17; females (<italic>N</italic>=15): BL 10.40–14.21, CL 4.79–6.37, CW 4.55–5.91, OL 5.44–8.10, OW 3.84–6.27; The examined females have different genitalia, including the specimen XUX–2018–110, which lack the posterior stalk (Fig. <xref ref-type="fig" rid="F6">6F</xref>, <xref ref-type="fig" rid="F6">6I</xref>); the shape of the anterior and anterolateral lobes of the poreplate is variable (Figs <xref ref-type="fig" rid="F5">5G–I</xref>, <xref ref-type="fig" rid="F6">6G–I</xref>, <xref ref-type="fig" rid="F7">7C</xref>, <xref ref-type="fig" rid="F7">7G–I</xref>); In some specimens, the receptacular cluster is beyond the anterior margin of the poreplate dorsally (Figs <xref ref-type="fig" rid="F5">5D</xref>, <xref ref-type="fig" rid="F6">6D</xref>, <xref ref-type="fig" rid="F7">7A, D, E</xref>), whereas in others are not (Figs <xref ref-type="fig" rid="F5">5E, F</xref>, <xref ref-type="fig" rid="F6">6E, F</xref>, <xref ref-type="fig" rid="F7">7B, F</xref>), and the size and shape of the receptacular cluster may be slightly different (Figs <xref ref-type="fig" rid="F5">5G–I</xref>, <xref ref-type="fig" rid="F6">6G–I, C, G–I</xref>); the shape and size of the central dorsal opening are also variable (Figs <xref ref-type="fig" rid="F5">5D–F</xref>, <xref ref-type="fig" rid="F6">6D–F</xref>, <xref ref-type="fig" rid="F7">7B, D–F</xref>).</p></tp:treatment-sec><tp:treatment-sec sec-type="remarks" id="SECID0ETIAG"><title>Remarks.</title><p>We examined 8 males and 15 females collected from Pyin Oo Lwin by us, as well as 1 male and 4 females collected by W. Sedgwick on 13 July 1982, which were used to redescribe <italic><tp:taxon-name><tp:taxon-name-part taxon-name-part-type="genus" reg="Liphistius">L.</tp:taxon-name-part> <tp:taxon-name-part taxon-name-part-type="species" reg="birmanicus">birmanicus</tp:taxon-name-part></tp:taxon-name></italic> by <xref ref-type="bibr" rid="B13">Platnick and Sedgwick (1984)</xref> and reviewed by <xref ref-type="bibr" rid="B16">Schwendinger (1990)</xref>. After examined the male and females collected by W. Sedgwick, even though the male palp was distorted (Fig. <xref ref-type="fig" rid="F4">4A–C</xref>), we can still identify it as the same as the descriptions and illustrations by <xref ref-type="bibr" rid="B13">Platnick and Sedgwick (1984)</xref>, and the same as the males and females collected by us at Pyin Oo Lwin.</p></tp:treatment-sec><tp:treatment-sec><!--Section generated to contain objects referenced in tp:taxon-treatment.--><fig id="F2" position="float" orientation="portrait"><object-id xmlns:xlink="http://www.w3.org/1999/xlink" content-type="doi" xlink:type="simple">10.3897/zookeys.1031.59102.figure2</object-id><object-id xmlns:xlink="http://www.w3.org/1999/xlink" content-type="arpha" xlink:type="simple">6BE9BF75-C2E0-5D2A-8BB2-01F8F31C3DA4</object-id><label>Figure 2.</label><caption><p>Microhabitats, burrows, and general somatic morphology of <italic><tp:taxon-name><tp:taxon-name-part taxon-name-part-type="genus" reg="Liphistius">Liphistius</tp:taxon-name-part> <tp:taxon-name-part taxon-name-part-type="species" reg="pyinoolwin">pyinoolwin</tp:taxon-name-part></tp:taxon-name></italic> sp. nov. and <italic><tp:taxon-name><tp:taxon-name-part taxon-name-part-type="genus" reg="Liphistius">Liphistius</tp:taxon-name-part> <tp:taxon-name-part taxon-name-part-type="species" reg="birmanicus">birmanicus</tp:taxon-name-part></tp:taxon-name></italic> Thorell, 1897 <bold>A–E</bold><italic><tp:taxon-name><tp:taxon-name-part taxon-name-part-type="genus" reg="Liphistius">L.</tp:taxon-name-part> <tp:taxon-name-part taxon-name-part-type="species" reg="pyinoolwin">pyinoolwin</tp:taxon-name-part></tp:taxon-name></italic> sp. nov. <bold>A</bold> microhabitat <bold>B</bold> a burrow with two trapdoors closed <bold>C</bold> same, trapdoors opened <bold>D</bold> female (XUX–2018–094) <bold>E</bold> male (XUX–2018–110B) <bold>F–J</bold><italic><tp:taxon-name><tp:taxon-name-part taxon-name-part-type="genus" reg="Liphistius">L.</tp:taxon-name-part> <tp:taxon-name-part taxon-name-part-type="species" reg="birmanicus">birmanicus</tp:taxon-name-part></tp:taxon-name></italic><bold>F</bold> microhabitat <bold>G</bold> burrow with trapdoor closed <bold>H</bold> same, trapdoor opened <bold>I</bold> female (ARAMYN–090) <bold>J</bold> male (ARAMYN–096); Scale bar: 2 mm (<bold>D</bold>).</p></caption><graphic xmlns:xlink="http://www.w3.org/1999/xlink" xlink:href="zookeys-1031-041-g002.jpg" position="float" orientation="portrait" xlink:type="simple" id="oo_531600.jpg"><uri content-type="original_file" xlink:type="simple">https://binary.pensoft.net/fig/531600</uri></graphic></fig></tp:treatment-sec><ref-list><ref id="B13"><mixed-citation xmlns:xlink="http://www.w3.org/1999/xlink" xlink:type="simple"><person-group><name name-style="western"><surname>Platnick</surname><given-names>NI</given-names></name><name name-style="western"><surname>Sedgwick</surname><given-names>WC</given-names></name></person-group> (<year>1984</year>) <article-title>A revision of the spider genus <italic><tp:taxon-name><tp:taxon-name-part taxon-name-part-type="genus">Liphistius</tp:taxon-name-part></tp:taxon-name></italic> (<tp:taxon-name><tp:taxon-name-part taxon-name-part-type="order">Araneae</tp:taxon-name-part></tp:taxon-name>, <tp:taxon-name><tp:taxon-name-part taxon-name-part-type="suborder">Mesothelae</tp:taxon-name-part></tp:taxon-name>).</article-title><source>American Museum Novitates</source><volume>2781</volume>: <fpage>1</fpage>–<lpage>31</lpage>.</mixed-citation></ref><ref id="B16"><mixed-citation xmlns:xlink="http://www.w3.org/1999/xlink" xlink:type="simple"><person-group><name name-style="western"><surname>Schwendinger</surname><given-names>PJ</given-names></name></person-group> (<year>1990</year>) <article-title>On the spider genus <italic><tp:taxon-name><tp:taxon-name-part taxon-name-part-type="genus">Liphistius</tp:taxon-name-part></tp:taxon-name></italic> (<tp:taxon-name><tp:taxon-name-part taxon-name-part-type="order">Araneae</tp:taxon-name-part></tp:taxon-name>: <tp:taxon-name><tp:taxon-name-part taxon-name-part-type="suborder">Mesothelae</tp:taxon-name-part></tp:taxon-name>) in Thailand and Burma.</article-title><source>Zoologica Scripta</source><volume>19</volume>: <fpage>331</fpage>–<lpage>351</lpage>. <ext-link xlink:type="simple" ext-link-type="doi" xlink:href="10.1111/j.1463-6409.1990.tb00262.x">https://doi.org/10.1111/j.1463-6409.1990.tb00262.x</ext-link></mixed-citation></ref></ref-list></tp:taxon-treatment>
