# Supplementary material for: A new species of Liphistius from Myanmar and description of the actual male of L.birmanicus Thorell, 1897 (Araneae, Mesothelae, Liphistiidae)
Source: Zookeys. 2021 Apr 14;1031:41–58. doi: 10.3897/zookeys.1031.59102 (PMC8060243; doi:10.3897/zookeys.1031.59102)
Supplement: XML Treatment for Liphistius birmanicus [file zookeys.1031.59102-treatment3.xml]

<!DOCTYPE tp:taxon-treatment
  PUBLIC "-//TaxonX//DTD Taxonomic Treatment Publishing DTD v0 20100105//EN" "tax-treatment-NSO.dtd">
<tp:taxon-treatment xmlns:tp="http://www.plazi.org/taxpub"><tp:treatment-meta><kwd-group><label>Taxon classification</label><kwd><named-content xmlns:xlink="http://www.w3.org/1999/xlink" content-type="kingdom">Animalia</named-content></kwd><kwd><named-content xmlns:xlink="http://www.w3.org/1999/xlink" content-type="order">Araneae</named-content></kwd><kwd><named-content xmlns:xlink="http://www.w3.org/1999/xlink" content-type="family">Liphistiidae</named-content></kwd></kwd-group><mixed-citation publication-type="journal"><person-group><name><surname>Xu</surname><given-names>Xin</given-names></name><name><surname>Yu</surname><given-names>Li</given-names></name><name><surname>Aung</surname><given-names>Khin Pyae Pyae</given-names></name><name><surname>Yu</surname><given-names>Long</given-names></name><name><surname>Liu</surname><given-names>Fengxiang</given-names></name><name><surname>Lwin</surname><given-names>Wai Wai</given-names></name><name><surname>Sang</surname><given-names>Men Zing</given-names></name><name><surname>Li</surname><given-names>Daiqin</given-names></name></person-group><article-title>A new species of <italic><tp:taxon-name><tp:taxon-name-part taxon-name-part-type="genus" reg="Liphistius">Liphistius</tp:taxon-name-part></tp:taxon-name></italic> from Myanmar and description of the actual male of <italic><tp:taxon-name><tp:taxon-name-part taxon-name-part-type="genus" reg="Liphistius">L.</tp:taxon-name-part> <tp:taxon-name-part taxon-name-part-type="species" reg="birmanicus">birmanicus</tp:taxon-name-part></tp:taxon-name></italic> Thorell, 1897 (<tp:taxon-name><tp:taxon-name-part taxon-name-part-type="order">Araneae</tp:taxon-name-part></tp:taxon-name>, <tp:taxon-name><tp:taxon-name-part taxon-name-part-type="suborder">Mesothelae</tp:taxon-name-part></tp:taxon-name>, <tp:taxon-name><tp:taxon-name-part taxon-name-part-type="family">Liphistiidae</tp:taxon-name-part></tp:taxon-name>)</article-title><source>Zookeys</source><day>14</day><month>4</month><year>2021</year><volume>1031</volume><fpage>41</fpage><lpage>58</lpage><pub-id pub-id-type="doi">10.3897/zookeys.1031.59102</pub-id></mixed-citation></tp:treatment-meta><tp:nomenclature><tp:taxon-name><object-id xmlns:xlink="http://www.w3.org/1999/xlink" content-type="arpha" xlink:type="simple">8A0D34CB-54B3-5000-B1B7-0FC20925A208</object-id>
                <tp:taxon-name-part taxon-name-part-type="genus" reg="Liphistius">Liphistius</tp:taxon-name-part>
                <tp:taxon-name-part taxon-name-part-type="species" reg="birmanicus">birmanicus</tp:taxon-name-part>
              </tp:taxon-name><tp:taxon-authority>Thorell, 1897</tp:taxon-authority><xref ref-type="fig" rid="F2">Figs 2</xref><xref ref-type="fig" rid="F8">, 8</xref><xref ref-type="fig" rid="F9">, 9</xref><xref ref-type="fig" rid="F10">, 10</xref><tp:nomenclature-citation-list><tp:nomenclature-citation><tp:taxon-name>
                    <tp:taxon-name-part taxon-name-part-type="genus" reg="Liphistius">Liphistius</tp:taxon-name-part> <tp:taxon-name-part taxon-name-part-type="species" reg="birmanicus">birmanicus</tp:taxon-name-part></tp:taxon-name><comment>Thorell, 1897: 162 (♀, from Yadò, Kayin State, Myanmar; alt. 1200–1300 m; 1885–1889, collected by L. Fea; deposited in <named-content xmlns:xlink="http://www.w3.org/1999/xlink" content-type="dwc:institutional_code" xlink:type="simple">MCSNG</named-content>, examined); Pocock, 1900: 156; Bristowe, 1933: 1029; Haupt, 1983: 280.</comment></tp:nomenclature-citation></tp:nomenclature-citation-list></tp:nomenclature><tp:treatment-sec sec-type="material" id="SECID0E2LAG"><title>Material examined.</title><p>Mynamar · 7♀♀; Kayin State, Than Taung township, Yadò; <named-content xmlns:xlink="http://www.w3.org/1999/xlink" content-type="dwc:verbatimCoordinates" xlink:type="simple"><named-content content-type="geo-json" specific-use="{&#34;type&#34;:&#34;Point&#34;,&#34;coordinates&#34;:[96.810000,19.330000]}" id="NCID0EEMAG" xlink:type="simple">19.33°N, 96.81°E</named-content></named-content>; alt. 1062–1090 m; ARAMYN–496, 497, 498, 501, 504, 505, 506; 2♂♂, 3♀♀; Kayin State, Kalekho Atet township; <named-content xmlns:xlink="http://www.w3.org/1999/xlink" content-type="dwc:verbatimCoordinates" xlink:type="simple"><named-content content-type="geo-json" specific-use="{&#34;type&#34;:&#34;Point&#34;,&#34;coordinates&#34;:[96.750000,19.310000]}" id="NCID0EMMAG" xlink:type="simple">19.31°N, 96.75°E</named-content></named-content>; alt. 554–564 m; 15 November 2018; D. Li and L. Yu leg.; ARAMYN–090, 091, 092, 095, 096. <bold><italic>Other material</italic></bold>: Mynamar · 1♀ (lectotype); Kayin State (formerly Kayah State: <xref ref-type="bibr" rid="B13">Platnick and Sedgwick 1984</xref>; Karen State: <xref ref-type="bibr" rid="B16">Schwendinger 1990</xref>), Yadò, Mt. Chebà; alt. 1200–1300 m; 1885–1889; L. Fea leg. (<named-content xmlns:xlink="http://www.w3.org/1999/xlink" content-type="dwc:institutional_code" xlink:type="simple">MCSNG</named-content>; examined).</p></tp:treatment-sec><tp:treatment-sec sec-type="diagnosis" id="SECID0EBNAG"><title>Diagnosis.</title><p>Males of <italic><tp:taxon-name><tp:taxon-name-part taxon-name-part-type="genus" reg="Liphistius">L.</tp:taxon-name-part> <tp:taxon-name-part taxon-name-part-type="species" reg="birmanicus">birmanicus</tp:taxon-name-part></tp:taxon-name></italic> can be distinguished from those of <italic><tp:taxon-name><tp:taxon-name-part taxon-name-part-type="genus" reg="Liphistius">L.</tp:taxon-name-part> <tp:taxon-name-part taxon-name-part-type="species" reg="pyinoolwin">pyinoolwin</tp:taxon-name-part></tp:taxon-name></italic> sp. nov. by the lack of the lateral process of the paracymbium (Fig. <xref ref-type="fig" rid="F8">8A–C</xref>), the cumulus slightly raised (Fig. <xref ref-type="fig" rid="F8">8B</xref>); the wider paraembolic plate (Fig. <xref ref-type="fig" rid="F8">8B, C, F</xref>), the narrower, longer contrategular process (Fig. <xref ref-type="fig" rid="F8">8D–F</xref>), and the slightly smaller tibial apophysis (Fig. <xref ref-type="fig" rid="F8">8A–C</xref>); differ from those of <italic><tp:taxon-name><tp:taxon-name-part taxon-name-part-type="genus" reg="Liphistius">L.</tp:taxon-name-part> <tp:taxon-name-part taxon-name-part-type="species" reg="pinlaung">pinlaung</tp:taxon-name-part></tp:taxon-name></italic> by the larger tibial apophysis (Fig. <xref ref-type="fig" rid="F8">8A–C</xref>), and by the raised cumulus with shorter setae (Fig. <xref ref-type="fig" rid="F8">8A, B</xref>); from those of <italic><tp:taxon-name><tp:taxon-name-part taxon-name-part-type="genus" reg="Liphistius">L.</tp:taxon-name-part> <tp:taxon-name-part taxon-name-part-type="species" reg="lahu">lahu</tp:taxon-name-part></tp:taxon-name></italic> by the larger paraembolic plate and the cumulus with shorter setae (Fig. <xref ref-type="fig" rid="F8">8B</xref>); from those of <italic><tp:taxon-name><tp:taxon-name-part taxon-name-part-type="genus" reg="Liphistius">L.</tp:taxon-name-part> <tp:taxon-name-part taxon-name-part-type="species" reg="lordae">lordae</tp:taxon-name-part></tp:taxon-name></italic> by the wider tibial apophysis at base (Fig. <xref ref-type="fig" rid="F8">8A, B</xref>), and the raised cumulus with shorter, less regularly arranged setae (Fig. <xref ref-type="fig" rid="F8">8B</xref>); Females of <italic><tp:taxon-name><tp:taxon-name-part taxon-name-part-type="genus" reg="Liphistius">L.</tp:taxon-name-part> <tp:taxon-name-part taxon-name-part-type="species" reg="birmanicus">birmanicus</tp:taxon-name-part></tp:taxon-name></italic> resemble those of <italic><tp:taxon-name><tp:taxon-name-part taxon-name-part-type="genus" reg="Liphistius">L.</tp:taxon-name-part> <tp:taxon-name-part taxon-name-part-type="species" reg="hpruso">hpruso</tp:taxon-name-part></tp:taxon-name></italic>, <italic><tp:taxon-name><tp:taxon-name-part taxon-name-part-type="genus" reg="Liphistius">L.</tp:taxon-name-part> <tp:taxon-name-part taxon-name-part-type="species" reg="pinlaung">pinlaung</tp:taxon-name-part></tp:taxon-name></italic> and <italic><tp:taxon-name><tp:taxon-name-part taxon-name-part-type="genus" reg="Liphistius">L.</tp:taxon-name-part> <tp:taxon-name-part taxon-name-part-type="species" reg="pyinoolwin">pyinoolwin</tp:taxon-name-part></tp:taxon-name></italic> sp. nov. by the poreplate with two pair of lobes but can be distinguished from those of <italic><tp:taxon-name><tp:taxon-name-part taxon-name-part-type="genus" reg="Liphistius">L.</tp:taxon-name-part> <tp:taxon-name-part taxon-name-part-type="species" reg="hpruso">hpruso</tp:taxon-name-part></tp:taxon-name></italic> and <italic><tp:taxon-name><tp:taxon-name-part taxon-name-part-type="genus" reg="Liphistius">L.</tp:taxon-name-part> <tp:taxon-name-part taxon-name-part-type="species" reg="pyinoolwin">pyinoolwin</tp:taxon-name-part></tp:taxon-name></italic> sp. nov. by the broad posterior stalk and the poreplate slightly longer than wide (Figs <xref ref-type="fig" rid="F9">9D–I</xref>, <xref ref-type="fig" rid="F10">10C–G</xref>); from those of <italic><tp:taxon-name><tp:taxon-name-part taxon-name-part-type="genus" reg="Liphistius">L.</tp:taxon-name-part> <tp:taxon-name-part taxon-name-part-type="species" reg="pinlaung">pinlaung</tp:taxon-name-part></tp:taxon-name></italic> by the broader, axe-blade-shaped posterior stalk and the smaller anterolateral lobes of the poreplate (Figs <xref ref-type="fig" rid="F9">9C–I</xref>, <xref ref-type="fig" rid="F10">10E, F</xref>); from those of the other <italic><tp:taxon-name><tp:taxon-name-part taxon-name-part-type="genus" reg="Liphistius">Liphistius</tp:taxon-name-part></tp:taxon-name></italic> by the poreplate with four anterior lobes (Figs <xref ref-type="fig" rid="F9">9G–I</xref>, <xref ref-type="fig" rid="F10">10E–F</xref>).</p><fig id="F8" position="float" orientation="portrait"><object-id xmlns:xlink="http://www.w3.org/1999/xlink" content-type="doi" xlink:type="simple">10.3897/zookeys.1031.59102.figure8</object-id><object-id xmlns:xlink="http://www.w3.org/1999/xlink" content-type="arpha" xlink:type="simple">1ECD22E8-3BF2-5F45-B1C9-8AFBF50649B7</object-id><label>Figure 8.</label><caption><p>Male genital anatomy of <italic><tp:taxon-name><tp:taxon-name-part taxon-name-part-type="genus" reg="Liphistius">Liphistius</tp:taxon-name-part> <tp:taxon-name-part taxon-name-part-type="species" reg="birmanicus">birmanicus</tp:taxon-name-part></tp:taxon-name></italic> (Thorell, 1897) <bold>A</bold> palp prolateral view <bold>B</bold> palp ventral view <bold>C</bold> palp retrolateral view <bold>D–G</bold> palp distal view <bold>A–C</bold> ARAMYN–096 <bold>D–G</bold> ARAMYN–092; Scale bars: 0.5 mm.</p></caption><graphic xmlns:xlink="http://www.w3.org/1999/xlink" xlink:href="zookeys-1031-041-g008.jpg" position="float" orientation="portrait" xlink:type="simple" id="oo_531606.jpg"><uri content-type="original_file" xlink:type="simple">https://binary.pensoft.net/fig/531606</uri></graphic></fig></tp:treatment-sec><tp:treatment-sec sec-type="description" id="SECID0EWUAG"><title>Description.</title><p><bold><italic>Male</italic></bold> (ARAMYN–096, Fig. <xref ref-type="fig" rid="F2">2J</xref>). Total length, excluding chelicerae, 19.90. Carapace 9.50 long and 9.45 wide, black, furnished with few short, scattered bristles. <abbrev xmlns:xlink="http://www.w3.org/1999/xlink" xlink:title="anterior lateral eye" id="ABBRID0EFVAG" xlink:type="simple">ALE</abbrev>&gt;<abbrev xmlns:xlink="http://www.w3.org/1999/xlink" xlink:title="posterior lateral eye" id="ABBRID0EJVAG" xlink:type="simple">PLE</abbrev>&gt;<abbrev xmlns:xlink="http://www.w3.org/1999/xlink" xlink:title="posterior median eye" id="ABBRID0ENVAG" xlink:type="simple">PME</abbrev>&gt;<abbrev xmlns:xlink="http://www.w3.org/1999/xlink" xlink:title="anterior median eye" id="ABBRID0ERVAG" xlink:type="simple">AME</abbrev>, eye sizes and interdistances: <abbrev xmlns:xlink="http://www.w3.org/1999/xlink" xlink:title="anterior median eye" id="ABBRID0EVVAG" xlink:type="simple">AME</abbrev> 0.14, <abbrev xmlns:xlink="http://www.w3.org/1999/xlink" xlink:title="anterior lateral eye" id="ABBRID0EZVAG" xlink:type="simple">ALE</abbrev> 0.91, <abbrev xmlns:xlink="http://www.w3.org/1999/xlink" xlink:title="posterior median eye" id="ABBRID0E4VAG" xlink:type="simple">PME</abbrev> 0.33, <abbrev xmlns:xlink="http://www.w3.org/1999/xlink" xlink:title="posterior lateral eye" id="ABBRID0EBWAG" xlink:type="simple">PLE</abbrev> 0.62, <abbrev xmlns:xlink="http://www.w3.org/1999/xlink" xlink:title="anterior median eye" id="ABBRID0EFWAG" xlink:type="simple">AME</abbrev>–<abbrev xmlns:xlink="http://www.w3.org/1999/xlink" xlink:title="anterior median eye" id="ABBRID0EJWAG" xlink:type="simple">AME</abbrev> 0.11, <abbrev xmlns:xlink="http://www.w3.org/1999/xlink" xlink:title="anterior median eye" id="ABBRID0ENWAG" xlink:type="simple">AME</abbrev>–<abbrev xmlns:xlink="http://www.w3.org/1999/xlink" xlink:title="anterior lateral eye" id="ABBRID0ERWAG" xlink:type="simple">ALE</abbrev> 0.16, <abbrev xmlns:xlink="http://www.w3.org/1999/xlink" xlink:title="posterior median eye" id="ABBRID0EVWAG" xlink:type="simple">PME</abbrev>–<abbrev xmlns:xlink="http://www.w3.org/1999/xlink" xlink:title="posterior median eye" id="ABBRID0EZWAG" xlink:type="simple">PME</abbrev> 0.09, <abbrev xmlns:xlink="http://www.w3.org/1999/xlink" xlink:title="posterior median eye" id="ABBRID0E4WAG" xlink:type="simple">PME</abbrev>–<abbrev xmlns:xlink="http://www.w3.org/1999/xlink" xlink:title="posterior lateral eye" id="ABBRID0EBXAG" xlink:type="simple">PLE</abbrev> 0.15, <abbrev xmlns:xlink="http://www.w3.org/1999/xlink" xlink:title="anterior lateral eye" id="ABBRID0EFXAG" xlink:type="simple">ALE</abbrev>–<abbrev xmlns:xlink="http://www.w3.org/1999/xlink" xlink:title="posterior lateral eye" id="ABBRID0EJXAG" xlink:type="simple">PLE</abbrev> 0.09, <abbrev xmlns:xlink="http://www.w3.org/1999/xlink" xlink:title="anterior lateral eye" id="ABBRID0ENXAG" xlink:type="simple">ALE</abbrev>–<abbrev xmlns:xlink="http://www.w3.org/1999/xlink" xlink:title="anterior lateral eye" id="ABBRID0ERXAG" xlink:type="simple">ALE</abbrev> 0.18, <abbrev xmlns:xlink="http://www.w3.org/1999/xlink" xlink:title="posterior lateral eye" id="ABBRID0EVXAG" xlink:type="simple">PLE</abbrev>–<abbrev xmlns:xlink="http://www.w3.org/1999/xlink" xlink:title="posterior lateral eye" id="ABBRID0EZXAG" xlink:type="simple">PLE</abbrev> 0.45, <abbrev xmlns:xlink="http://www.w3.org/1999/xlink" xlink:title="anterior median eye" id="ABBRID0E4XAG" xlink:type="simple">AME</abbrev>–<abbrev xmlns:xlink="http://www.w3.org/1999/xlink" xlink:title="posterior median eye" id="ABBRID0EBYAG" xlink:type="simple">PME</abbrev> 0.06. Chelicerae robust, promargin of chelicerae groove with 11 denticles of variable size. Labium 1.01 long and 1.38 wide, wider than long, fused with sternum. Sternum 4.82 long and 1.12 wide, longer than wide, and strong spined, elongated anterior and posterior tip. Opisthosoma 9.67 long and 7.39 wide, with 12 black tergites, the fifth largest, 8 spinnerets. Legs with strong hairs and spines. Measurements: leg I 16.99 (4.32 + 2.55 + 3.55 + 4.66 + 1.92), leg II 18.06 (4.32 + 2.41 + 3.74 + 5.18 + 2.41), leg III 18.46 (4.44 + 1.85 + 2.83 + 6.68 + 2.66), leg IV 20.40 (3.56 + 1.52 + 4.25 + 8.46 + 2.63).</p><p>Palp: Tibial apophysis with four long setae with different lengths (Fig. <xref ref-type="fig" rid="F8">8B, C</xref>), paracymbium large, wide, with many setae at the tip and several tapering spines on the slightly raised cumulus (Fig. <xref ref-type="fig" rid="F8">8A–C</xref>); subtegular apophysis well developed (Fig. <xref ref-type="fig" rid="F8">8C, F</xref>); contrategulum with a triangular process, distal edge widely arched, with a smooth sharp projection (Fig. <xref ref-type="fig" rid="F8">8D, E, F</xref>); tegulum small, terminal apophysis with finely dentated margin (Fig. <xref ref-type="fig" rid="F8">8C, F, G</xref>); paraembolic plate base wide with a curved margin (Fig. <xref ref-type="fig" rid="F8">8D, G</xref>); embolus long and conical, basally sclerotized, with 7 longitudinal ridges that reach the tip, embolic parts adjacent (Fig. <xref ref-type="fig" rid="F8">8D–G</xref>).</p><p><bold><italic>Female</italic></bold> (ARAMYN–091). Total length, excluding chelicerae, 22.50. Carapace 11.88 long and 11.06 wide, reddish black, furnished with few short, scattered bristles. Eight eyes on darkened ocular tubercle, <abbrev xmlns:xlink="http://www.w3.org/1999/xlink" xlink:title="anterior lateral eye" id="ABBRID0EKZAG" xlink:type="simple">ALE</abbrev> &gt; <abbrev xmlns:xlink="http://www.w3.org/1999/xlink" xlink:title="posterior lateral eye" id="ABBRID0EOZAG" xlink:type="simple">PLE</abbrev> &gt; <abbrev xmlns:xlink="http://www.w3.org/1999/xlink" xlink:title="posterior median eye" id="ABBRID0ESZAG" xlink:type="simple">PME</abbrev> &gt; <abbrev xmlns:xlink="http://www.w3.org/1999/xlink" xlink:title="anterior median eye" id="ABBRID0EWZAG" xlink:type="simple">AME</abbrev>, eye size and interdistances: <abbrev xmlns:xlink="http://www.w3.org/1999/xlink" xlink:title="anterior median eye" id="ABBRID0E1ZAG" xlink:type="simple">AME</abbrev> 0.16, <abbrev xmlns:xlink="http://www.w3.org/1999/xlink" xlink:title="anterior lateral eye" id="ABBRID0E5ZAG" xlink:type="simple">ALE</abbrev> 0.92, <abbrev xmlns:xlink="http://www.w3.org/1999/xlink" xlink:title="posterior median eye" id="ABBRID0EC1AG" xlink:type="simple">PME</abbrev> 0.38, <abbrev xmlns:xlink="http://www.w3.org/1999/xlink" xlink:title="posterior lateral eye" id="ABBRID0EG1AG" xlink:type="simple">PLE</abbrev> 0.71, <abbrev xmlns:xlink="http://www.w3.org/1999/xlink" xlink:title="anterior median eye" id="ABBRID0EK1AG" xlink:type="simple">AME</abbrev>–<abbrev xmlns:xlink="http://www.w3.org/1999/xlink" xlink:title="anterior median eye" id="ABBRID0EO1AG" xlink:type="simple">AME</abbrev> 0.13, <abbrev xmlns:xlink="http://www.w3.org/1999/xlink" xlink:title="anterior median eye" id="ABBRID0ES1AG" xlink:type="simple">AME</abbrev>–<abbrev xmlns:xlink="http://www.w3.org/1999/xlink" xlink:title="anterior lateral eye" id="ABBRID0EW1AG" xlink:type="simple">ALE</abbrev> 0.18, <abbrev xmlns:xlink="http://www.w3.org/1999/xlink" xlink:title="posterior median eye" id="ABBRID0E11AG" xlink:type="simple">PME</abbrev>–<abbrev xmlns:xlink="http://www.w3.org/1999/xlink" xlink:title="posterior median eye" id="ABBRID0E51AG" xlink:type="simple">PME</abbrev> 0.15, <abbrev xmlns:xlink="http://www.w3.org/1999/xlink" xlink:title="posterior median eye" id="ABBRID0EC2AG" xlink:type="simple">PME</abbrev>–<abbrev xmlns:xlink="http://www.w3.org/1999/xlink" xlink:title="posterior lateral eye" id="ABBRID0EG2AG" xlink:type="simple">PLE</abbrev> 0.12, <abbrev xmlns:xlink="http://www.w3.org/1999/xlink" xlink:title="anterior lateral eye" id="ABBRID0EK2AG" xlink:type="simple">ALE</abbrev>–<abbrev xmlns:xlink="http://www.w3.org/1999/xlink" xlink:title="posterior lateral eye" id="ABBRID0EO2AG" xlink:type="simple">PLE</abbrev> 0.09, <abbrev xmlns:xlink="http://www.w3.org/1999/xlink" xlink:title="anterior lateral eye" id="ABBRID0ES2AG" xlink:type="simple">ALE</abbrev>–<abbrev xmlns:xlink="http://www.w3.org/1999/xlink" xlink:title="anterior lateral eye" id="ABBRID0EW2AG" xlink:type="simple">ALE</abbrev> 0.20, <abbrev xmlns:xlink="http://www.w3.org/1999/xlink" xlink:title="posterior lateral eye" id="ABBRID0E12AG" xlink:type="simple">PLE</abbrev>–<abbrev xmlns:xlink="http://www.w3.org/1999/xlink" xlink:title="posterior lateral eye" id="ABBRID0E52AG" xlink:type="simple">PLE</abbrev> 0.68, <abbrev xmlns:xlink="http://www.w3.org/1999/xlink" xlink:title="anterior median eye" id="ABBRID0EC3AG" xlink:type="simple">AME</abbrev>–<abbrev xmlns:xlink="http://www.w3.org/1999/xlink" xlink:title="posterior median eye" id="ABBRID0EG3AG" xlink:type="simple">PME</abbrev> 0.13. Chelicerae proximally glabrous, robust, reddish black; promargin of chelicerae groove with 11 strong denticles of variable size. Labium 1.40 long, 2.01 wide. Sternum 4.42 long, 1.68 wide, strong spined, elongated posterior tip. Opisthosoma 10.46 long, 8.31 wide, black, with 12 tergites, the fifth largest, and 8 spinnerets (Fig. <xref ref-type="fig" rid="F2">2I</xref>). Legs reddish black with strong hairs and spines, long and short black sparse setae, legs each with three tarsal claws. Measurements: palp 16.92 (6.17 + 2.32 + 4.82 + 3.61), leg I 23.27 (7.81 + 2.78 + 5.38 + 4.65 + 2.65), leg II 24.41 (7.85 + 2.85 + 5.57 + 5.32 + 2.82), leg III 26.88 (7.82 + 3.01 + 5.97 + 6.52 + 3.56), leg IV 35.45 (10.11 + 2.13 + 7.85 + 10.82 + 4.54).</p><p>Female genitalia: Posterior margin of genital sternite slightly curved (Figs <xref ref-type="fig" rid="F9">9A–C</xref>, <xref ref-type="fig" rid="F10">10A, H</xref>); poreplate almost squared, with a pair of large anterior lobes and a pair of small anterolateral lobes (Figs <xref ref-type="fig" rid="F9">9G–I</xref>, <xref ref-type="fig" rid="F10">10E, F</xref>); anterior and anterolateral lobes well separated (Figs <xref ref-type="fig" rid="F9">9G–I</xref>, <xref ref-type="fig" rid="F10">10E, F</xref>); indistinct transition between the poreplate and posterior stalk (Figs <xref ref-type="fig" rid="F9">9D–I</xref>, <xref ref-type="fig" rid="F10">10D</xref>); posterior stalk broad, large, constricted at base, axe-blade-shaped (Figs <xref ref-type="fig" rid="F9">9D–I</xref>, <xref ref-type="fig" rid="F10">10C–G</xref>); racemose receptacular cluster large (Figs <xref ref-type="fig" rid="F9">9G–I</xref>, <xref ref-type="fig" rid="F10">10E, F</xref>); central dorsal opening small, spheric (Figs <xref ref-type="fig" rid="F9">9D–F</xref>, <xref ref-type="fig" rid="F10">10C, D, F</xref>).</p><fig id="F9" position="float" orientation="portrait"><object-id xmlns:xlink="http://www.w3.org/1999/xlink" content-type="doi" xlink:type="simple">10.3897/zookeys.1031.59102.figure9</object-id><object-id xmlns:xlink="http://www.w3.org/1999/xlink" content-type="arpha" xlink:type="simple">770F657E-3CBE-5DE3-B056-BD8D4E03BAF1</object-id><label>Figure 9.</label><caption><p>Female genital anatomy of <italic><tp:taxon-name><tp:taxon-name-part taxon-name-part-type="genus" reg="Liphistius">Liphistius</tp:taxon-name-part> <tp:taxon-name-part taxon-name-part-type="species" reg="birmanicus">birmanicus</tp:taxon-name-part></tp:taxon-name></italic> (Thorell, 1897) <bold>A–C</bold> plate ventral view <bold>D–F</bold> vulva dorsal view <bold>G–I</bold> vulva ventral view <bold>A, D, G</bold> ARAMYN–497 <bold>B, E, H</bold> ARAMYN–501 <bold>C, F, I</bold> ARAMYN–506; Scale bars: 0.5 mm.</p></caption><graphic xmlns:xlink="http://www.w3.org/1999/xlink" xlink:href="zookeys-1031-041-g009.jpg" position="float" orientation="portrait" xlink:type="simple" id="oo_531607.jpg"><uri content-type="original_file" xlink:type="simple">https://binary.pensoft.net/fig/531607</uri></graphic></fig><fig id="F10" position="float" orientation="portrait"><object-id xmlns:xlink="http://www.w3.org/1999/xlink" content-type="doi" xlink:type="simple">10.3897/zookeys.1031.59102.figure10</object-id><object-id xmlns:xlink="http://www.w3.org/1999/xlink" content-type="arpha" xlink:type="simple">9A4F0561-8384-5A71-8C66-493FCE4F1BF6</object-id><label>Figure 10.</label><caption><p>Female genital anatomy of <italic><tp:taxon-name><tp:taxon-name-part taxon-name-part-type="genus" reg="Liphistius">Liphistius</tp:taxon-name-part> <tp:taxon-name-part taxon-name-part-type="species" reg="birmanicus">birmanicus</tp:taxon-name-part></tp:taxon-name></italic> (Thorell, 1897) <bold>A, B</bold> plate ventral view <bold>C, D, G</bold> vulva dorsal view <bold>E, F, H</bold> vulva ventral view <bold>A, C, E</bold> ARAMYN–091 <bold>B, D, F</bold> ARAMYN–095 <bold>G, H</bold> lectotype (specimen from <named-content xmlns:xlink="http://www.w3.org/1999/xlink" content-type="dwc:institutional_code" xlink:type="simple">MCSNG</named-content>, collected by L. Fea); Scale bars: 0.5 mm.</p></caption><graphic xmlns:xlink="http://www.w3.org/1999/xlink" xlink:href="zookeys-1031-041-g010.jpg" position="float" orientation="portrait" xlink:type="simple" id="oo_531608.jpg"><uri content-type="original_file" xlink:type="simple">https://binary.pensoft.net/fig/531608</uri></graphic></fig></tp:treatment-sec><tp:treatment-sec sec-type="distribution" id="SECID0EVABG"><title>Distribution.</title><p>Myanmar (Than Taung and Kalekho Atet townships, Kayin State).</p></tp:treatment-sec><tp:treatment-sec sec-type="variation" id="SECID0E1ABG"><title>Variation.</title><p>Body size: males (<italic>N</italic>=2): BL 18.58–19.90, CL 9.05–9.50, CW 8.01–9.45, OL 9.08–9.67, OW 6.95–7.39; females (<italic>N</italic>=10): BL 14.45–25.95, CL 6.41–12.26, CW 5.45–12.71, OL 7.65–17.09, OW 6.47–14.76; in ventral view, the shape of the transition between poreplate and posterior stalk is different between the specimens ARAMYN–497, 501, 506 (Fig. <xref ref-type="fig" rid="F9">9</xref>) and ARAMYN–091, 095 (Fig. <xref ref-type="fig" rid="F10">10C–F</xref>); anterior lobes larger and close to each other (ARAMYN–501, Fig. <xref ref-type="fig" rid="F9">9E, H</xref>) compared to other specimens (Figs <xref ref-type="fig" rid="F9">9G, I</xref>, <xref ref-type="fig" rid="F10">10E, F</xref>); the size and shape of the receptacular cluster are different (Figs <xref ref-type="fig" rid="F9">9G–I</xref>, <xref ref-type="fig" rid="F10">10E, F</xref>); and the shape of central dorsal opening is also variable (Figs <xref ref-type="fig" rid="F9">9D–F</xref>, <xref ref-type="fig" rid="F10">10C, D, G</xref>).</p></tp:treatment-sec><tp:treatment-sec sec-type="remarks" id="SECID0EICBG"><title>Remarks.</title><p>Only 4 specimens were collected from Myanmar before 1984, all of them identified as <italic><tp:taxon-name><tp:taxon-name-part taxon-name-part-type="genus" reg="Liphistius">L.</tp:taxon-name-part> <tp:taxon-name-part taxon-name-part-type="species" reg="birmanicus">birmanicus</tp:taxon-name-part></tp:taxon-name></italic> in the literature. One female and two juvenile specimens were collected from Yadò and Biapò by Leonardo Fea, most likely in the years of 1887–1888 (<xref ref-type="bibr" rid="B7">Fea 1888</xref>) during his expedition to Karen Hills or Kayah-Karen Mountains (<xref ref-type="bibr" rid="B2">Bolotov et al. 2019</xref>). These 3 specimens were deposited in <named-content xmlns:xlink="http://www.w3.org/1999/xlink" content-type="dwc:institutional_code" xlink:type="simple">MCSNG</named-content>, Italy. The adult female used to be described as <italic><tp:taxon-name><tp:taxon-name-part taxon-name-part-type="genus" reg="Liphistius">L.</tp:taxon-name-part> <tp:taxon-name-part taxon-name-part-type="species" reg="birmanicus">birmanicus</tp:taxon-name-part></tp:taxon-name></italic> by Thorell in 1897, then redescribed by Pocock (1990), Bristowe (1932), and illustrated by <xref ref-type="bibr" rid="B9">Haupt (1983)</xref>. Two juvenile specimens were only mentioned in Thorell’s description (1897) and have never been mentioned since then. The fourth specimen, an immature male collected from Mawlamyine, was first mentioned by <xref ref-type="bibr" rid="B8">Gravely (1915)</xref>, and considered as <italic><tp:taxon-name><tp:taxon-name-part taxon-name-part-type="genus" reg="Liphistius">L.</tp:taxon-name-part> <tp:taxon-name-part taxon-name-part-type="species" reg="birmanicus">birmanicus</tp:taxon-name-part></tp:taxon-name></italic> by <xref ref-type="bibr" rid="B4">Bristowe (1938)</xref>. However, <xref ref-type="bibr" rid="B16">Schwendinger (1990)</xref> questioned its status, as do we, because the geographic locality is very far from the type locality, Yadò, and it is immature. Nevertheless, new specimens from Mawlamyine are needed to resolve this issue in the future.</p><p>One specimen collected outside Myanmar was identified as <italic><tp:taxon-name><tp:taxon-name-part taxon-name-part-type="genus" reg="Liphistius">L.</tp:taxon-name-part> <tp:taxon-name-part taxon-name-part-type="species" reg="birmanicus">birmanicus</tp:taxon-name-part></tp:taxon-name></italic>, but it is actually not a <italic><tp:taxon-name><tp:taxon-name-part taxon-name-part-type="genus" reg="Liphistius">Liphistius</tp:taxon-name-part></tp:taxon-name></italic>. Berlard (1932: figure 443) illustrated and assigned a male to <italic><tp:taxon-name><tp:taxon-name-part taxon-name-part-type="genus" reg="Liphistius">L.</tp:taxon-name-part> <tp:taxon-name-part taxon-name-part-type="species" reg="birmanicus">birmanicus</tp:taxon-name-part></tp:taxon-name></italic>, which was collected from the forest of Kha-16, Tonkin, in the district of Song-Luc-Nam, Vietnam. It is obviously not a <italic><tp:taxon-name><tp:taxon-name-part taxon-name-part-type="genus" reg="Liphistius">Liphistius</tp:taxon-name-part></tp:taxon-name></italic> since it lacks a palpal tibial apophysis. Simon (1908) first identified it as <italic><tp:taxon-name><tp:taxon-name-part taxon-name-part-type="genus" reg="Liphistius">L.</tp:taxon-name-part> <tp:taxon-name-part taxon-name-part-type="species" reg="birmanicus">birmanicus</tp:taxon-name-part></tp:taxon-name></italic>, but <xref ref-type="bibr" rid="B3">Bristowe (1933)</xref> described it as a distinct species, <italic><tp:taxon-name><tp:taxon-name-part taxon-name-part-type="genus" reg="Liphistius">L.</tp:taxon-name-part> <tp:taxon-name-part taxon-name-part-type="species" reg="tonkinensis">tonkinensis</tp:taxon-name-part></tp:taxon-name></italic>, presently <italic><tp:taxon-name><tp:taxon-name-part taxon-name-part-type="genus" reg="Vinathela">Vinathela</tp:taxon-name-part> <tp:taxon-name-part taxon-name-part-type="species" reg="tonkinensis">tonkinensis</tp:taxon-name-part></tp:taxon-name></italic> (Bristowe, 1933) (<xref ref-type="bibr" rid="B23">Xu et al. 2015a</xref>; <xref ref-type="bibr" rid="B20">World Spider Catalog 2021</xref>).</p><p><xref ref-type="bibr" rid="B13">Platnick and Sedgwick (1984)</xref> provided illustrations and detailed descriptions of <italic><tp:taxon-name><tp:taxon-name-part taxon-name-part-type="genus" reg="Liphistius">L.</tp:taxon-name-part> <tp:taxon-name-part taxon-name-part-type="species" reg="birmanicus">birmanicus</tp:taxon-name-part></tp:taxon-name></italic> after examining the lectotype from Yadò (deposited in <named-content xmlns:xlink="http://www.w3.org/1999/xlink" content-type="dwc:institutional_code" xlink:type="simple">MCSNG</named-content>). Their descriptions of male and female were based on the specimens collected from Pyin Oo Lwin by W. Sedgwick instead of the lectotype. <xref ref-type="bibr" rid="B16">Schwendinger (1990)</xref> also provided illustrations and assigned those Pyin Oo Lwin specimens to <italic><tp:taxon-name><tp:taxon-name-part taxon-name-part-type="genus" reg="Liphistius">L.</tp:taxon-name-part> <tp:taxon-name-part taxon-name-part-type="species" reg="birmanicus">birmanicus</tp:taxon-name-part></tp:taxon-name></italic>. As they had noticed, compared to Pyin Oo Lwin females, the female lectotype is much larger (<xref ref-type="bibr" rid="B13">Platnick and Sedgwick 1984</xref>; <xref ref-type="bibr" rid="B16">Schwendinger 1990</xref>), although the body size is not usually used for identifying a species. Moreover, the poreplate of the lectotype possesses relatively smaller anterior lobes and a much wider posterior stalk as illustrated in <xref ref-type="bibr" rid="B9">Haupt (1983)</xref>. Thus, we treated the Pyin Oo Lwin specimens as a distinct species, here described as <italic><tp:taxon-name><tp:taxon-name-part taxon-name-part-type="genus" reg="Liphistius">L.</tp:taxon-name-part> <tp:taxon-name-part taxon-name-part-type="species" reg="pyinoolwin">pyinoolwin</tp:taxon-name-part></tp:taxon-name></italic> sp. nov..</p></tp:treatment-sec><tp:treatment-sec sec-type="Relationships" id="SECID0E2IBG"><title>Relationships.</title><p><italic><tp:taxon-name><tp:taxon-name-part taxon-name-part-type="genus" reg="Liphistius">Liphistius</tp:taxon-name-part> <tp:taxon-name-part taxon-name-part-type="species" reg="pyinoolwin">pyinoolwin</tp:taxon-name-part></tp:taxon-name></italic> sp. nov. belongs to the <italic><tp:taxon-name><tp:taxon-name-part taxon-name-part-type="genus" reg="Liphistius"/><tp:taxon-name-part taxon-name-part-type="species" reg="birmanicus">birmanicus</tp:taxon-name-part></tp:taxon-name></italic>-group that currently contains <italic><tp:taxon-name><tp:taxon-name-part taxon-name-part-type="genus" reg="Liphistius">L.</tp:taxon-name-part> <tp:taxon-name-part taxon-name-part-type="species" reg="birmanicus">birmanicus</tp:taxon-name-part></tp:taxon-name></italic>, <italic><tp:taxon-name><tp:taxon-name-part taxon-name-part-type="genus" reg="Liphistius">L.</tp:taxon-name-part> <tp:taxon-name-part taxon-name-part-type="species" reg="hpruso">hpruso</tp:taxon-name-part></tp:taxon-name></italic>, <italic><tp:taxon-name><tp:taxon-name-part taxon-name-part-type="genus" reg="Liphistius">L.</tp:taxon-name-part> <tp:taxon-name-part taxon-name-part-type="species" reg="lordae">lordae</tp:taxon-name-part></tp:taxon-name></italic>, <italic><tp:taxon-name><tp:taxon-name-part taxon-name-part-type="genus" reg="Liphistius">L.</tp:taxon-name-part> <tp:taxon-name-part taxon-name-part-type="species" reg="lahu">lahu</tp:taxon-name-part></tp:taxon-name></italic>, and <italic><tp:taxon-name><tp:taxon-name-part taxon-name-part-type="genus" reg="Liphistius">L.</tp:taxon-name-part> <tp:taxon-name-part taxon-name-part-type="species" reg="pinlaung">pinlaung</tp:taxon-name-part></tp:taxon-name></italic> based on the male and female genital morphology. Since <xref ref-type="bibr" rid="B17">Schwendinger (1998)</xref> provided a detailed discussion about the shared characters among the group members, we give two additional characters within the group here. The <italic><tp:taxon-name><tp:taxon-name-part taxon-name-part-type="genus" reg="Liphistius"/><tp:taxon-name-part taxon-name-part-type="species" reg="birmanicus">birmanicus</tp:taxon-name-part></tp:taxon-name></italic>-group can be divided into two types, one including <italic><tp:taxon-name><tp:taxon-name-part taxon-name-part-type="genus" reg="Liphistius">L.</tp:taxon-name-part> <tp:taxon-name-part taxon-name-part-type="species" reg="birmanicus">birmanicus</tp:taxon-name-part></tp:taxon-name></italic>, <italic><tp:taxon-name><tp:taxon-name-part taxon-name-part-type="genus" reg="Liphistius">L.</tp:taxon-name-part> <tp:taxon-name-part taxon-name-part-type="species" reg="hpruso">hpruso</tp:taxon-name-part></tp:taxon-name></italic>, <italic><tp:taxon-name><tp:taxon-name-part taxon-name-part-type="genus" reg="Liphistius">L.</tp:taxon-name-part> <tp:taxon-name-part taxon-name-part-type="species" reg="pinlaung">pinlaung</tp:taxon-name-part></tp:taxon-name></italic>, and <italic><tp:taxon-name><tp:taxon-name-part taxon-name-part-type="genus" reg="Liphistius">L.</tp:taxon-name-part> <tp:taxon-name-part taxon-name-part-type="species" reg="pyinoolwin">pyinoolwin</tp:taxon-name-part></tp:taxon-name></italic> sp. nov., the other including <italic><tp:taxon-name><tp:taxon-name-part taxon-name-part-type="genus" reg="Liphistius">L.</tp:taxon-name-part> <tp:taxon-name-part taxon-name-part-type="species" reg="lahu">lahu</tp:taxon-name-part></tp:taxon-name></italic> and <italic><tp:taxon-name><tp:taxon-name-part taxon-name-part-type="genus" reg="Liphistius">L.</tp:taxon-name-part> <tp:taxon-name-part taxon-name-part-type="species" reg="lordae">lordae</tp:taxon-name-part></tp:taxon-name></italic>, based on the following synapomorphies: female poreplate of the former four species has four anterior lobes, while female poreplate of the latter two species has only two anterior lobes (Figs <xref ref-type="fig" rid="F5">5</xref>, <xref ref-type="fig" rid="F6">6</xref>, <xref ref-type="fig" rid="F7">7</xref>, <xref ref-type="fig" rid="F9">9</xref>, <xref ref-type="fig" rid="F10">10</xref>); the male palp of the former four species has shorter, less regularly arranged setae on the cumulus, and a wider tibial apophysis at base compared with the latter two species (Figs <xref ref-type="fig" rid="F3">3A, B</xref>, <xref ref-type="fig" rid="F8">8A, B</xref>).</p></tp:treatment-sec><tp:treatment-sec><!--Section generated to contain objects referenced in tp:taxon-treatment.--><fig id="F2" position="float" orientation="portrait"><object-id xmlns:xlink="http://www.w3.org/1999/xlink" content-type="doi" xlink:type="simple">10.3897/zookeys.1031.59102.figure2</object-id><object-id xmlns:xlink="http://www.w3.org/1999/xlink" content-type="arpha" xlink:type="simple">6BE9BF75-C2E0-5D2A-8BB2-01F8F31C3DA4</object-id><label>Figure 2.</label><caption><p>Microhabitats, burrows, and general somatic morphology of <italic><tp:taxon-name><tp:taxon-name-part taxon-name-part-type="genus" reg="Liphistius">Liphistius</tp:taxon-name-part> <tp:taxon-name-part taxon-name-part-type="species" reg="pyinoolwin">pyinoolwin</tp:taxon-name-part></tp:taxon-name></italic> sp. nov. and <italic><tp:taxon-name><tp:taxon-name-part taxon-name-part-type="genus" reg="Liphistius">Liphistius</tp:taxon-name-part> <tp:taxon-name-part taxon-name-part-type="species" reg="birmanicus">birmanicus</tp:taxon-name-part></tp:taxon-name></italic> Thorell, 1897 <bold>A–E</bold><italic><tp:taxon-name><tp:taxon-name-part taxon-name-part-type="genus" reg="Liphistius">L.</tp:taxon-name-part> <tp:taxon-name-part taxon-name-part-type="species" reg="pyinoolwin">pyinoolwin</tp:taxon-name-part></tp:taxon-name></italic> sp. nov. <bold>A</bold> microhabitat <bold>B</bold> a burrow with two trapdoors closed <bold>C</bold> same, trapdoors opened <bold>D</bold> female (XUX–2018–094) <bold>E</bold> male (XUX–2018–110B) <bold>F–J</bold><italic><tp:taxon-name><tp:taxon-name-part taxon-name-part-type="genus" reg="Liphistius">L.</tp:taxon-name-part> <tp:taxon-name-part taxon-name-part-type="species" reg="birmanicus">birmanicus</tp:taxon-name-part></tp:taxon-name></italic><bold>F</bold> microhabitat <bold>G</bold> burrow with trapdoor closed <bold>H</bold> same, trapdoor opened <bold>I</bold> female (ARAMYN–090) <bold>J</bold> male (ARAMYN–096); Scale bar: 2 mm (<bold>D</bold>).</p></caption><graphic xmlns:xlink="http://www.w3.org/1999/xlink" xlink:href="zookeys-1031-041-g002.jpg" position="float" orientation="portrait" xlink:type="simple" id="oo_531600.jpg"><uri content-type="original_file" xlink:type="simple">https://binary.pensoft.net/fig/531600</uri></graphic></fig><fig id="F5" position="float" orientation="portrait"><object-id xmlns:xlink="http://www.w3.org/1999/xlink" content-type="doi" xlink:type="simple">10.3897/zookeys.1031.59102.figure5</object-id><object-id xmlns:xlink="http://www.w3.org/1999/xlink" content-type="arpha" xlink:type="simple">8E270485-B393-5960-A621-9CFB00DAC976</object-id><label>Figure 5.</label><caption><p>Female genital anatomy of <italic><tp:taxon-name><tp:taxon-name-part taxon-name-part-type="genus" reg="Liphistius">Liphistius</tp:taxon-name-part> <tp:taxon-name-part taxon-name-part-type="species" reg="pyinoolwin">pyinoolwin</tp:taxon-name-part></tp:taxon-name></italic> sp. nov. <bold>A–C</bold> plate ventral view <bold>D–F</bold> vulva dorsal view <bold>G–I</bold> vulva ventral view <bold>A, D, G</bold> XUX–2018–094 <bold>B, E, H</bold> XUX–2018–096 <bold>C, F, I</bold> XUX–2018–104; Scale bars: 0.5 mm.</p></caption><graphic xmlns:xlink="http://www.w3.org/1999/xlink" xlink:href="zookeys-1031-041-g005.jpg" position="float" orientation="portrait" xlink:type="simple" id="oo_531603.jpg"><uri content-type="original_file" xlink:type="simple">https://binary.pensoft.net/fig/531603</uri></graphic></fig><fig id="F6" position="float" orientation="portrait"><object-id xmlns:xlink="http://www.w3.org/1999/xlink" content-type="doi" xlink:type="simple">10.3897/zookeys.1031.59102.figure6</object-id><object-id xmlns:xlink="http://www.w3.org/1999/xlink" content-type="arpha" xlink:type="simple">BFED1A80-8B1D-5322-85C1-1BBF9F6D4FC9</object-id><label>Figure 6.</label><caption><p>Female genital anatomy of <italic><tp:taxon-name><tp:taxon-name-part taxon-name-part-type="genus" reg="Liphistius">Liphistius</tp:taxon-name-part> <tp:taxon-name-part taxon-name-part-type="species" reg="pyinoolwin">pyinoolwin</tp:taxon-name-part></tp:taxon-name></italic> sp. nov. <bold>A–C</bold> plate ventral view <bold>D–F</bold> vulva dorsal view <bold>G–I</bold> vulva ventral view <bold>A, D, G</bold> XUX–2018–105 <bold>B, E, H</bold> XUX–2018–109 <bold>C, F, I</bold> XUX–2018–110; Scale bars: 0.5 mm.</p></caption><graphic xmlns:xlink="http://www.w3.org/1999/xlink" xlink:href="zookeys-1031-041-g006.jpg" position="float" orientation="portrait" xlink:type="simple" id="oo_531604.jpg"><uri content-type="original_file" xlink:type="simple">https://binary.pensoft.net/fig/531604</uri></graphic></fig><fig id="F7" position="float" orientation="portrait"><object-id xmlns:xlink="http://www.w3.org/1999/xlink" content-type="doi" xlink:type="simple">10.3897/zookeys.1031.59102.figure7</object-id><object-id xmlns:xlink="http://www.w3.org/1999/xlink" content-type="arpha" xlink:type="simple">829EC6BA-E0CE-595C-AC3D-2F8E99EA2DAA</object-id><label>Figure 7.</label><caption><p>Female genital anatomy of <italic><tp:taxon-name><tp:taxon-name-part taxon-name-part-type="genus" reg="Liphistius">Liphistius</tp:taxon-name-part> <tp:taxon-name-part taxon-name-part-type="species" reg="pyinoolwin">pyinoolwin</tp:taxon-name-part></tp:taxon-name></italic> sp. nov. (specimens from <named-content xmlns:xlink="http://www.w3.org/1999/xlink" content-type="dwc:institutional_code" xlink:type="simple">AMNH</named-content>, collected by W. Sedgwick) <bold>A</bold> plate ventral view <bold>B, D–F</bold> vulva dorsal view <bold>C, G–I</bold> vulva ventral view <bold>A, D, G</bold> AMNH_IZC 00356859 <bold>B, C</bold> AMNH_IZC 00356856 <bold>E, H</bold> AMNH_IZC 00356857 <bold>F, I</bold> AMNH_IZC 00356858; Scale bars: 0.5 mm.</p></caption><graphic xmlns:xlink="http://www.w3.org/1999/xlink" xlink:href="zookeys-1031-041-g007.jpg" position="float" orientation="portrait" xlink:type="simple" id="oo_531605.jpg"><uri content-type="original_file" xlink:type="simple">https://binary.pensoft.net/fig/531605</uri></graphic></fig><fig id="F3" position="float" orientation="portrait"><object-id xmlns:xlink="http://www.w3.org/1999/xlink" content-type="doi" xlink:type="simple">10.3897/zookeys.1031.59102.figure3</object-id><object-id xmlns:xlink="http://www.w3.org/1999/xlink" content-type="arpha" xlink:type="simple">FE917BF9-316C-54ED-AD10-EA8A9B700CCD</object-id><label>Figure 3.</label><caption><p>Male genital anatomy of <italic><tp:taxon-name><tp:taxon-name-part taxon-name-part-type="genus" reg="Liphistius">Liphistius</tp:taxon-name-part> <tp:taxon-name-part taxon-name-part-type="species" reg="pyinoolwin">pyinoolwin</tp:taxon-name-part></tp:taxon-name></italic> sp. nov. <bold>A, H</bold> palp prolateral view <bold>B, I</bold> palp ventral view <bold>C, J</bold> palp retrolateral view <bold>D–G</bold> palp distal view <bold>A–C</bold> XUX–2018–089 <bold>D–G</bold> XUX–2018–110B <bold>H–J</bold> XUX–2018–098; Scale bars: 0.5 mm.</p></caption><graphic xmlns:xlink="http://www.w3.org/1999/xlink" xlink:href="zookeys-1031-041-g003.jpg" position="float" orientation="portrait" xlink:type="simple" id="oo_531601.jpg"><uri content-type="original_file" xlink:type="simple">https://binary.pensoft.net/fig/531601</uri></graphic></fig></tp:treatment-sec><ref-list><ref id="B13"><mixed-citation xmlns:xlink="http://www.w3.org/1999/xlink" xlink:type="simple"><person-group><name name-style="western"><surname>Platnick</surname><given-names>NI</given-names></name><name name-style="western"><surname>Sedgwick</surname><given-names>WC</given-names></name></person-group> (<year>1984</year>) <article-title>A revision of the spider genus <italic><tp:taxon-name><tp:taxon-name-part taxon-name-part-type="genus">Liphistius</tp:taxon-name-part></tp:taxon-name></italic> (<tp:taxon-name><tp:taxon-name-part taxon-name-part-type="order">Araneae</tp:taxon-name-part></tp:taxon-name>, <tp:taxon-name><tp:taxon-name-part taxon-name-part-type="suborder">Mesothelae</tp:taxon-name-part></tp:taxon-name>).</article-title><source>American Museum Novitates</source><volume>2781</volume>: <fpage>1</fpage>–<lpage>31</lpage>.</mixed-citation></ref><ref id="B16"><mixed-citation xmlns:xlink="http://www.w3.org/1999/xlink" xlink:type="simple"><person-group><name name-style="western"><surname>Schwendinger</surname><given-names>PJ</given-names></name></person-group> (<year>1990</year>) <article-title>On the spider genus <italic><tp:taxon-name><tp:taxon-name-part taxon-name-part-type="genus">Liphistius</tp:taxon-name-part></tp:taxon-name></italic> (<tp:taxon-name><tp:taxon-name-part taxon-name-part-type="order">Araneae</tp:taxon-name-part></tp:taxon-name>: <tp:taxon-name><tp:taxon-name-part taxon-name-part-type="suborder">Mesothelae</tp:taxon-name-part></tp:taxon-name>) in Thailand and Burma.</article-title><source>Zoologica Scripta</source><volume>19</volume>: <fpage>331</fpage>–<lpage>351</lpage>. <ext-link xlink:type="simple" ext-link-type="doi" xlink:href="10.1111/j.1463-6409.1990.tb00262.x">https://doi.org/10.1111/j.1463-6409.1990.tb00262.x</ext-link></mixed-citation></ref><ref id="B7"><mixed-citation xmlns:xlink="http://www.w3.org/1999/xlink" xlink:type="simple"><person-group><name name-style="western"><surname>Fea</surname><given-names>L</given-names></name></person-group> (<year>1888</year>) <article-title>Net Carin Indipendenti (con una Cartina nel testo e due disegni).</article-title><source>Estratto dal Bollettino della Societa Geografica Italyana</source><volume>1888</volume>: <fpage>1</fpage>–<lpage>15</lpage>.</mixed-citation></ref><ref id="B2"><mixed-citation xmlns:xlink="http://www.w3.org/1999/xlink" xlink:type="simple"><person-group><name name-style="western"><surname>Bolotov</surname><given-names>IN</given-names></name><name name-style="western"><surname>Vikhrev</surname><given-names>IV</given-names></name><name name-style="western"><surname>Lopes-Lima</surname><given-names>M</given-names></name><name name-style="western"><surname>Gofarov</surname><given-names>MY</given-names></name><name name-style="western"><surname>Konopleva</surname><given-names>ES</given-names></name><name name-style="western"><surname>Lyubas</surname><given-names>AA</given-names></name><name name-style="western"><surname>Lunn</surname><given-names>Z</given-names></name><name name-style="western"><surname>Chan</surname><given-names>N</given-names></name><name name-style="western"><surname>Bogan</surname><given-names>AE</given-names></name></person-group> (<year>2019</year>) <article-title><italic><tp:taxon-name><tp:taxon-name-part taxon-name-part-type="genus">Unio</tp:taxon-name-part> <tp:taxon-name-part taxon-name-part-type="species">sella</tp:taxon-name-part></tp:taxon-name></italic> and <italic><tp:taxon-name><tp:taxon-name-part taxon-name-part-type="genus">U.</tp:taxon-name-part> <tp:taxon-name-part taxon-name-part-type="species">sula</tp:taxon-name-part></tp:taxon-name></italic>: a review of enigmatic taxonomic names linked to <italic><tp:taxon-name><tp:taxon-name-part taxon-name-part-type="genus">Gibbosula</tp:taxon-name-part> <tp:taxon-name-part taxon-name-part-type="species">laosensis</tp:taxon-name-part></tp:taxon-name></italic> (Lea, 1863) (<tp:taxon-name><tp:taxon-name-part taxon-name-part-type="class">Bivalvia</tp:taxon-name-part></tp:taxon-name>: <tp:taxon-name><tp:taxon-name-part taxon-name-part-type="family">Margaritiferidae</tp:taxon-name-part></tp:taxon-name>: <tp:taxon-name><tp:taxon-name-part taxon-name-part-type="subfamily">Gibbosulinae</tp:taxon-name-part></tp:taxon-name>).</article-title><source>Raffles Bulletin of Zoology</source><volume>67</volume>: <fpage>440</fpage>–<lpage>447</lpage>.</mixed-citation></ref><ref id="B9"><mixed-citation xmlns:xlink="http://www.w3.org/1999/xlink" xlink:type="simple"><person-group><name name-style="western"><surname>Haupt</surname><given-names>J</given-names></name></person-group> (<year>1983</year>) <article-title>Vergleichende Morphologie der Genitalorgane und Phylogenie der liphistiomorphen Webspinnen (<tp:taxon-name><tp:taxon-name-part taxon-name-part-type="order">Araneae</tp:taxon-name-part></tp:taxon-name>: <tp:taxon-name><tp:taxon-name-part taxon-name-part-type="suborder">Mesothelae</tp:taxon-name-part></tp:taxon-name>). I. Revision der bisher bekannten Arten.</article-title><source>Zeitschrift für Zoologische Systematik und Evolutionsforschung</source><volume>21</volume>: <fpage>275</fpage>–<lpage>293</lpage>. <ext-link xlink:type="simple" ext-link-type="doi" xlink:href="10.1111/j.1439-0469.1983.tb00296.x">https://doi.org/10.1111/j.1439-0469.1983.tb00296.x</ext-link></mixed-citation></ref><ref id="B8"><mixed-citation xmlns:xlink="http://www.w3.org/1999/xlink" xlink:type="simple"><person-group><name name-style="western"><surname>Gravely</surname><given-names>FH</given-names></name></person-group> (<year>1915</year>) <article-title>Notes on Indian mygalomorph spiders.</article-title><source>Records of the Indian Museum, Calcutta</source><volume>11</volume>: <fpage>257</fpage>–<lpage>287</lpage>.</mixed-citation></ref><ref id="B4"><mixed-citation xmlns:xlink="http://www.w3.org/1999/xlink" xlink:type="simple"><person-group><name name-style="western"><surname>Bristowe</surname><given-names>WS</given-names></name></person-group> (<year>1938</year>) <article-title>A supplementary note on the liphistiid spiders.</article-title><source>Proceedings of Zoological Society of London (B)</source><volume>108</volume>: <fpage>661</fpage>–<lpage>662</lpage>.</mixed-citation></ref><ref id="B3"><mixed-citation xmlns:xlink="http://www.w3.org/1999/xlink" xlink:type="simple"><person-group><name name-style="western"><surname>Bristowe</surname><given-names>WS</given-names></name></person-group> (<year>1933</year>) <article-title>The liphistiid spiders. With an appendix on their internal anatomy by J. Millot.</article-title><source>Proceedings of Zoological Society of London</source><volume>102</volume>: <fpage>1015</fpage>–<lpage>1057</lpage>. <ext-link xlink:type="simple" ext-link-type="doi" xlink:href="10.1111/j.1096-3642.1932.tb01575.x">https://doi.org/10.1111/j.1096-3642.1932.tb01575.x</ext-link></mixed-citation></ref><ref id="B23"><mixed-citation xmlns:xlink="http://www.w3.org/1999/xlink" xlink:type="simple"><person-group><name name-style="western"><surname>Xu</surname><given-names>X</given-names></name><name name-style="western"><surname>Liu</surname><given-names>FX</given-names></name><name name-style="western"><surname>Chen</surname><given-names>J</given-names></name><name name-style="western"><surname>Ono</surname><given-names>H</given-names></name><name name-style="western"><surname>Li</surname><given-names>D</given-names></name><name name-style="western"><surname>Kuntner</surname><given-names>M</given-names></name></person-group> (<year>2015a</year>) <article-title>A genus level taxonomic review of primitively segmented spiders (<tp:taxon-name><tp:taxon-name-part taxon-name-part-type="suborder">Mesothelae</tp:taxon-name-part></tp:taxon-name>, <tp:taxon-name><tp:taxon-name-part taxon-name-part-type="family">Liphistiidae</tp:taxon-name-part></tp:taxon-name>).</article-title><source>ZooKeys</source><volume>488</volume>: <fpage>121</fpage>–<lpage>151</lpage>. <ext-link xlink:type="simple" ext-link-type="doi" xlink:href="10.3897/zookeys.488.8726">https://doi.org/10.3897/zookeys.488.8726</ext-link></mixed-citation></ref><ref id="B20"><mixed-citation xmlns:xlink="http://www.w3.org/1999/xlink" xlink:type="simple"><institution xlink:type="simple">World Spider Catalog</institution> (<year>2021</year>) World Spider Catalog, Version 22.0. Natural History Museum Bern. <ext-link xlink:type="simple" ext-link-type="uri" xlink:href="http://wsc.nmbe.ch">http://wsc.nmbe.ch</ext-link> [access on 11 March 202]</mixed-citation></ref><ref id="B17"><mixed-citation xmlns:xlink="http://www.w3.org/1999/xlink" xlink:type="simple"><person-group><name name-style="western"><surname>Schwendinger</surname><given-names>PJ</given-names></name></person-group> (<year>1998</year>) <article-title>Five new <italic><tp:taxon-name><tp:taxon-name-part taxon-name-part-type="genus">Liphistius</tp:taxon-name-part></tp:taxon-name></italic> species (<tp:taxon-name><tp:taxon-name-part taxon-name-part-type="order">Araneae</tp:taxon-name-part></tp:taxon-name>, <tp:taxon-name><tp:taxon-name-part taxon-name-part-type="suborder">Mesothelae</tp:taxon-name-part></tp:taxon-name>) from Thailand.</article-title><source>Zoologica Scripta</source><volume>27</volume>: <fpage>17</fpage>–<lpage>30</lpage>. <ext-link xlink:type="simple" ext-link-type="doi" xlink:href="10.1111/j.1463-6409.1998.tb00426.x">https://doi.org/10.1111/j.1463-6409.1998.tb00426.x</ext-link></mixed-citation></ref></ref-list></tp:taxon-treatment>
